# Supplementary material for: Microbial community characterization of shrimp survivors to AHPND challenge test treated with an effective shrimp probiotic (Vibrio diabolicus)
Source: Microbiome. 2021 Apr 12;9:88. doi: 10.1186/s40168-021-01043-8 (PMC8042889; doi:10.1186/s40168-021-01043-8)
Supplement: Supplementary file 6 — Additional file 5: Table S1. Primers sequences used in the study. AP4 (1 and 2) are for the detection of Pir-VP genes. Vpir A is for the detection of Pir-A gene while Vpir B is for the amplification of Pir-B gene. Length represents the length of the amplicon generated by each pair of primers. Table S2. ILI’s genome protein annotation using Prokka against the NCBI’s database. Table S3. ILI’s large plasmid proteins predicted by Prokka against the NCBI’s database with their corresponding functions and ID. The number of ASVs detected per sample is plotted on the axis of Observed OTUs. Function is assigned when hits with an e-value < 1e- 06 were obtained. Table S4. Genomes used to for genomic similarity analysis. The genomic identity between ILI and the selected genome is shown in the last column of the table. Table S5. GenBank accession numbers and genomic characteristics of genomes used for the phylogenetic reconstruction of the ILI strain. Table S6. DDH, ANIb and TETRA values. In silico DNA-DNA hybridization (DDH) was calculated only between the ILI strain and the other evaluated strains. ANIb and TETRA were calculated for all possible comparisons. A heatmap representation of the values can be observed on Figure 3. Table S7. Virulence factors identified in the secretion systems of the strain V. diabolicus ILI. They were compared with the genomes of the V. parahaemolyticus RIMD 2210633 strain, the V. parahaemolyticus NCKU TN S02 strain, the V. parahaemolyticus BA94C2 strain and the V. diabolicus FDA 105 strain. The table includes the respective name of the genes for each genome, the gene product, the percent identity, and the percent coverage. Comparisons based on percentage of identity and coverage included are shown in key color. [file 40168_2021_1043_MOESM5_ESM.xlsx]

## Sheet: Tabla S1
Primer	Sequence	Length
AP4-F1	ATGAGTAACAATATAAAACATGAAAC	1269
AP4-R1	ACGATTTCGACGTTCCCCAA
AP4-F2	TTGAGAATACGGGACGTGGG	230
AP4-R2	GTTAGTCATGTGAGCACCTTC
VpirA-284F	TGACTATTCTCACGATTGGACTG	284
VpirA-284R	CACGACTAGCGCCATTGTTA
VpirB-392F	TGATGAAGTGATGGGTGCTC	392
VpirB-392R	TGTAAGCGCCGTTTAACTCA

## Sheet: Table S2
Locus	Feature ID	Start	Stop	Strand	Function
ILI_00001	fig|662.705.peg.1	113	397	+	DNA-damage-inducible protein J
ILI_00002	fig|662.705.repeat.1	394	672	+	YafQ toxin protein
ILI_00003	fig|662.705.peg.2	208	136	-	tRNA-Trp-CCA
ILI_00004	fig|662.705.peg.3	4	162	+	hypothetical protein
ILI_00005	fig|662.705.peg.4	424	540	+	hypothetical protein
ILI_00006	fig|662.705.peg.5	242	75	-	hypothetical protein
ILI_00007	fig|662.705.peg.6	150	67	-	tRNA-Leu-TAA
ILI_00008	fig|662.705.peg.7	304	232	-	tRNA-Gly-GCC
ILI_00009	fig|662.705.peg.8	415	345	-	tRNA-Cys-GCA
ILI_00010	fig|662.705.peg.9	479	670	+	hypothetical protein
ILI_00011	fig|662.705.peg.10	1435	878	-	CDP-diacylglycerol--glycerol-3-phosphate 3-phosphatidyltransferase (EC 2.7.8.5)
ILI_00012	fig|662.705.peg.11	3248	1482	-	Excinuclease ABC subunit C
ILI_00013	fig|662.705.peg.12	3882	3316	-	BarA-associated response regulator UvrY (= GacA = SirA)
ILI_00014	fig|662.705.peg.13	4388	6751	+	DNA polymerase II (EC 2.7.7.7)
ILI_00015	fig|662.705.peg.14	7515	6748	-	FIG01201138: hypothetical protein
ILI_00016	fig|662.705.peg.15	7710	8276	+	Translation elongation factor P-related protein
ILI_00017	fig|662.705.peg.16	8279	8599	+	FIG00920084: hypothetical protein
ILI_00018	fig|662.705.peg.17	9725	8787	-	Ribosomal large subunit pseudouridine synthase B (EC 4.2.1.70)
ILI_00019	fig|662.705.peg.18	10152	10286	+	hypothetical protein
ILI_00020	fig|662.705.peg.19	10291	11001	+	FIG01202875: hypothetical protein
ILI_00021	fig|662.705.peg.20	11713	11093	-	Hypothetical YciO protein, TsaC/YrdC paralog
ILI_00022	fig|662.705.peg.21	12630	11773	-	COG0613, Predicted metal-dependent phosphoesterases (PHP family)
ILI_00023	fig|662.705.peg.22	12726	12851	+	hypothetical protein
ILI_00024	fig|662.705.peg.23	13028	14593	+	Anthranilate synthase, aminase component (EC 4.1.3.27)
ILI_00025	fig|662.705.peg.24	14610	15218	+	Anthranilate synthase, amidotransferase component (EC 4.1.3.27)
ILI_00026	fig|662.705.peg.25	15256	16266	+	Anthranilate phosphoribosyltransferase (EC 2.4.2.18)
ILI_00027	fig|662.705.peg.26	16280	17719	+	Indole-3-glycerol phosphate synthase (EC 4.1.1.48) / Phosphoribosylanthranilate isomerase (EC 5.3.1.24)
ILI_00028	fig|662.705.peg.27	17784	18974	+	Tryptophan synthase beta chain (EC 4.2.1.20)
ILI_00029	fig|662.705.peg.28	18974	19780	+	Tryptophan synthase alpha chain (EC 4.2.1.20)
ILI_00030	fig|662.705.peg.29	19977	20672	+	transcriptional regulator, Crp/Fnr family
ILI_00031	fig|662.705.peg.30	22340	20799	-	Long-chain-fatty-acid--CoA ligase (EC 6.2.1.3)
ILI_00032	fig|662.705.peg.31	22772	22563	-	FIG01201071: hypothetical protein
ILI_00033	fig|662.705.peg.32	22884	24143	+	Proton/glutamate symport protein @ Sodium/glutamate symport protein
ILI_00034	fig|662.705.peg.33	24300	25484	+	N-(3-hydroxybutanoyl)-L- homoserine lactone synthase LuxM
ILI_00035	fig|662.705.peg.34	25477	28017	+	Autoinducer 1 sensor kinase/phosphatase LuxN (EC 2.7.3.-) (EC 3.1.3.-)
ILI_00036	fig|662.705.peg.35	28129	28371	+	Mu-like prophage protein gp16
ILI_00037	fig|662.705.peg.36	28570	29133	+	Intracellular septation protein IspA
ILI_00038	fig|662.705.peg.37	29359	29754	+	Acyl-CoA thioesterase YciA, involved in membrane biogenesis
ILI_00039	fig|662.705.peg.38	29870	30166	+	YciL protein
ILI_00040	fig|662.705.peg.39	30170	30562	+	FIG01199776: hypothetical protein
ILI_00041	fig|662.705.peg.40	32978	30696	-	5-methyltetrahydropteroyltriglutamate--homocysteine methyltransferase (EC 2.1.1.14)
ILI_00042	fig|662.705.peg.41	33260	34171	+	Transcriptional activator MetR
ILI_00043	fig|662.705.peg.42	34393	34193	-	FIG01199551: hypothetical protein
ILI_00044	fig|662.705.peg.43	35256	34546	-	FIG00919661: hypothetical protein
ILI_00045	fig|662.705.peg.44	37799	35343	-	FIG01200621: hypothetical protein
ILI_00046	fig|662.705.peg.45	38225	40558	+	FIG01202089: hypothetical protein
ILI_00047	fig|662.705.peg.46	40612	40737	+	hypothetical protein
ILI_00048	fig|662.705.rna.1	40851	44342	+	membrane protein, putative
ILI_00049	fig|662.705.peg.47	44346	45290	+	FIG01201545: hypothetical protein
ILI_00050	fig|662.705.peg.48	45840	45418	-	FIG01203666: hypothetical protein
ILI_00051	fig|662.705.peg.49	47251	45845	-	FIG01200495: hypothetical protein
ILI_00052	fig|662.705.peg.50	48294	47254	-	Polymyxin resistance protein ArnC, glycosyl transferase (EC 2.4.-.-)
ILI_00053	fig|662.705.peg.51	48447	49124	+	Putaive two-component response regulator
ILI_00054	fig|662.705.peg.52	49121	50419	+	two-component system sensor protein
ILI_00055	fig|662.705.peg.53	51754	50516	-	serine/threonine protein kinase
ILI_00056	fig|662.705.peg.54	51912	52874	+	pyridoxal phosphate-dependent deaminase, putative
ILI_00057	fig|662.705.peg.55	53456	52914	-	Isochorismatase (EC 3.3.2.1)
ILI_00058	fig|662.705.peg.56	54467	53607	-	Transcriptional regulator
ILI_00059	fig|662.705.peg.57	54567	55631	+	Probable Co/Zn/Cd efflux system membrane fusion protein
ILI_00060	fig|662.705.peg.58	55641	56660	+	Permease of the major facilitator superfamily
ILI_00061	fig|662.705.peg.59	57931	56903	-	5-methyltetrahydropteroyltriglutamate--homocysteine methyltransferase (EC 2.1.1.14)
ILI_00062	fig|662.705.peg.60	58936	57962	-	FIG01200512: hypothetical protein
ILI_00063	fig|662.705.peg.61	59323	59195	-	hypothetical protein
ILI_00064	fig|662.705.peg.62	60038	60955	+	Leukocidin/Hemolysin toxin family protein
ILI_00065	fig|662.705.peg.63	61031	61714	+	FIG01203274: hypothetical protein
ILI_00066	fig|662.705.peg.64	62485	61781	-	Macrolide export ATP-binding/permease protein MacB (EC 3.6.3.-)
ILI_00067	fig|662.705.peg.65	63791	62508	-	ABC-type antimicrobial peptide transport system, permease component
ILI_00068	fig|662.705.peg.66	65008	63794	-	ABC-type antimicrobial peptide transport system, permease component
ILI_00069	fig|662.705.peg.67	66276	65005	-	Type I secretion outer membrane protein, TolC precursor
ILI_00070	fig|662.705.peg.68	67402	66269	-	Membrane-fusion protein
ILI_00071	fig|662.705.peg.69	68180	67620	-	putative ribosomal-protein-alanine N-acetyltransferase
ILI_00072	fig|662.705.peg.70	68609	68184	-	Histone acetyltransferase HPA2 and related acetyltransferases
ILI_00073	fig|662.705.peg.71	69384	68629	-	Methyltransferase (EC 2.1.1.-)
ILI_00074	fig|662.705.peg.72	70042	69410	-	FIG01201553: hypothetical protein
ILI_00075	fig|662.705.peg.73	70662	70204	-	Membrane protein, suppressor for copper-sensitivity ScsD
ILI_00076	fig|662.705.peg.74	72827	70716	-	Membrane protein, suppressor for copper-sensitivity ScsB
ILI_00077	fig|662.705.peg.75	73291	72893	-	Suppression of copper sensitivity: putative copper binding protein ScsA
ILI_00078	fig|662.705.peg.76	73996	73394	-	Tetrathionate reductase two-component response regulator
ILI_00079	fig|662.705.peg.77	75857	74022	-	Tetrathionate reductase sensory transduction histidine kinase
ILI_00080	fig|662.705.peg.78	76038	76805	+	Tetrathionate reductase subunit B
ILI_00081	fig|662.705.peg.79	76802	77932	+	Tetrathionate reductase subunit C
ILI_00082	fig|662.705.peg.80	77950	81042	+	Tetrathionate reductase subunit A
ILI_00083	fig|662.705.peg.81	81272	81883	+	FIG135464: Cytochrome c4
ILI_00084	fig|662.705.peg.82	81892	82944	+	FIG002261: Cytochrome c family protein
ILI_00085	fig|662.705.peg.83	83248	84579	+	Paraquat-inducible protein A
ILI_00086	fig|662.705.peg.84	84572	86218	+	Paraquat-inducible protein B
ILI_00087	fig|662.705.peg.85	86218	86796	+	probable lipoprotein protein YPO1422
ILI_00088	fig|662.705.peg.86	86899	87672	+	FIG01205227: hypothetical protein
ILI_00089	fig|662.705.peg.87	87879	88118	+	FIG01199620: hypothetical protein
ILI_00090	fig|662.705.peg.88	90017	88179	-	Oligopeptide ABC transporter, periplasmic oligopeptide-binding protein OppA (TC 3.A.1.5.1)
ILI_00091	fig|662.705.peg.89	90412	90299	-	hypothetical protein
ILI_00092	fig|662.705.peg.90	91217	90516	-	Orotidine 5'-phosphate decarboxylase (EC 4.1.1.23)
ILI_00093	fig|662.705.peg.91	92423	91302	-	Heat shock (predicted periplasmic) protein YciM, precursor
ILI_00094	fig|662.705.peg.92	92792	92496	-	Arginine/ornithine antiporter ArcD
ILI_00095	fig|662.705.peg.93	93343	93062	-	Integration host factor beta subunit
ILI_00096	fig|662.705.peg.94	95227	93557	-	SSU ribosomal protein S1p
ILI_00097	fig|662.705.peg.95	96075	95338	-	Cytidylate kinase (EC 2.7.4.25)
ILI_00098	fig|662.705.peg.96	96160	96044	-	hypothetical protein
ILI_00099	fig|662.705.peg.97	97288	96227	-	Possible protease sohB (EC 3.4.21.-)
ILI_00100	fig|662.705.peg.98	97543	98289	+	FIG00553873: hypothetical protein
ILI_00101	fig|662.705.peg.99	98419	99111	+	RecA/RadA recombinase
ILI_00102	fig|662.705.peg.100	99116	100519	+	DNA polymerase IV-like protein ImuB
ILI_00103	fig|662.705.peg.101	100547	103621	+	Error-prone repair homolog of DNA polymerase III alpha subunit (EC 2.7.7.7)
ILI_00104	fig|662.705.peg.102	104647	103694	-	Chemotaxis protein CheV (EC 2.7.3.-)
ILI_00105	fig|662.705.peg.103	104829	104689	-	hypothetical protein
ILI_00106	fig|662.705.peg.104	106228	105011	-	Mlc, transcriptional repressor of MalT (the transcriptional activator of maltose regulon) and manXYZ operon
ILI_00107	fig|662.705.peg.105	106639	108081	+	Pyruvate kinase (EC 2.7.1.40)
ILI_00108	fig|662.705.rna.2	109341	108190	-	Predicted esterase of the alpha-beta hydrolase superfamily
ILI_00109	fig|662.705.rna.3	109502	109386	-	hypothetical protein
ILI_00110	fig|662.705.rna.4	109606	110196	+	FIG01200153: hypothetical protein
ILI_00111	fig|662.705.rna.5	110473	110345	-	hypothetical protein
ILI_00112	fig|662.705.rna.6	110766	112232	+	Sodium-dependent transporter
ILI_00113	fig|662.705.rna.7	112793	112392	-	FIG01201055: hypothetical protein
ILI_00114	fig|662.705.peg.106	114436	113006	-	PTS system, glucose-specific IIB component (EC 2.7.1.69) / PTS system, glucose-specific IIC component (EC 2.7.1.69)
ILI_00115	fig|662.705.peg.107	115648	114884	-	Putative deoxyribonuclease YcfH
ILI_00116	fig|662.705.peg.108	116601	115639	-	DNA polymerase III delta prime subunit (EC 2.7.7.7)
ILI_00117	fig|662.705.peg.109	117255	116626	-	Thymidylate kinase (EC 2.7.4.9)
ILI_00118	fig|662.705.peg.110	118271	117255	-	FIG004453: protein YceG like
ILI_00119	fig|662.705.peg.111	119083	118268	-	Aminodeoxychorismate lyase (EC 4.1.3.38)
ILI_00120	fig|662.705.peg.112	120441	119191	-	3-oxoacyl-[acyl-carrier-protein] synthase, KASII (EC 2.3.1.41)
ILI_00121	fig|662.705.peg.113	120768	120535	-	Acyl carrier protein
ILI_00122	fig|662.705.peg.114	121752	121015	-	3-oxoacyl-[acyl-carrier protein] reductase (EC 1.1.1.100)
ILI_00123	fig|662.705.peg.115	122718	121795	-	Malonyl CoA-acyl carrier protein transacylase (EC 2.3.1.39)
ILI_00124	fig|662.705.peg.116	123744	122794	-	3-oxoacyl-[acyl-carrier-protein] synthase, KASIII (EC 2.3.1.180)
ILI_00125	fig|662.705.peg.117	124775	123750	-	Phosphate:acyl-ACP acyltransferase PlsX
ILI_00126	fig|662.705.peg.118	124956	124786	-	LSU ribosomal protein L32p
ILI_00127	fig|662.705.peg.119	125540	125016	-	COG1399 protein, clustered with ribosomal protein L32p
ILI_00128	fig|662.705.peg.120	125690	126271	+	FIG146278: Maf/YceF/YhdE family protein
ILI_00129	fig|662.705.peg.121	127274	126330	-	Ribosomal large subunit pseudouridine synthase C (EC 4.2.1.70)
ILI_00130	fig|662.705.peg.122	127923	130988	+	Ribonuclease E (EC 3.1.26.12)
ILI_00131	fig|662.705.peg.123	131234	132880	+	Sulfate permease
ILI_00132	fig|662.705.peg.124	133390	132941	-	Low molecular weight protein tyrosine phosphatase (EC 3.1.3.48)
ILI_00133	fig|662.705.peg.125	133508	134113	+	Cob(I)alamin adenosyltransferase (EC 2.5.1.17)
ILI_00134	fig|662.705.peg.126	136263	134176	-	A/G-specific adenine glycosylase (EC 3.2.2.-)
ILI_00135	fig|662.705.peg.127	137093	136452	-	Uridine kinase (EC 2.7.1.48) [C1]
ILI_00136	fig|662.705.peg.128	138350	137274	-	Scaffold protein for [4Fe-4S] cluster assembly ApbC, MRP-like
ILI_00137	fig|662.705.peg.129	138603	140588	+	Methionyl-tRNA synthetase (EC 6.1.1.10)
ILI_00138	fig|662.705.peg.130	140798	141607	+	FIG00919855: hypothetical protein
ILI_00139	fig|662.705.peg.131	142557	141718	-	Transcriptional regulator for fatty acid degradation FadR, GntR family
ILI_00140	fig|662.705.peg.132	143197	144783	+	Na+/H+ antiporter NhaB
ILI_00141	fig|662.705.peg.133	144867	145403	+	Periplasmic thiol:disulfide oxidoreductase DsbB, required for DsbA reoxidation
ILI_00142	fig|662.705.peg.134	146101	145484	-	Protein export cytoplasm protein SecA ATPase RNA helicase (TC 3.A.5.1.1)
ILI_00143	fig|662.705.peg.135	146272	147231	+	tRNA-dihydrouridine synthase C (EC 1.-.-.-)
ILI_00144	fig|662.705.peg.136	148741	147281	-	GGDEF family protein
ILI_00145	fig|662.705.peg.137	150742	148916	-	Maltodextrin glucosidase (EC 3.2.1.20)
ILI_00146	fig|662.705.peg.138	151678	150884	-	Methionine ABC transporter ATP-binding protein
ILI_00147	fig|662.705.peg.139	152610	151675	-	ABC transporter permease protein
ILI_00148	fig|662.705.peg.140	153750	152785	-	ABC transporter substrate-binding protein
ILI_00149	fig|662.705.peg.141	154532	154080	-	FIG01199944: hypothetical protein
ILI_00150	fig|662.705.peg.142	154878	156074	+	Acetate kinase (EC 2.7.2.1)
ILI_00151	fig|662.705.peg.143	156211	158355	+	Phosphate acetyltransferase (EC 2.3.1.8)
ILI_00152	fig|662.705.peg.144	158699	159121	+	FIG01203618: hypothetical protein
ILI_00153	fig|662.705.peg.145	160183	159236	-	Glutathione S-transferase, omega (EC 2.5.1.18)
ILI_00154	fig|662.705.peg.146	161346	160351	-	Oligopeptide transport ATP-binding protein OppF (TC 3.A.1.5.1)
ILI_00155	fig|662.705.peg.147	162314	161343	-	Oligopeptide transport ATP-binding protein OppD (TC 3.A.1.5.1)
ILI_00156	fig|662.705.peg.148	163244	162342	-	Oligopeptide transport system permease protein OppC (TC 3.A.1.5.1)
ILI_00157	fig|662.705.peg.149	164180	163260	-	Oligopeptide transport system permease protein OppB (TC 3.A.1.5.1)
ILI_00158	fig|662.705.peg.150	165985	164309	-	Oligopeptide ABC transporter, periplasmic oligopeptide-binding protein OppA (TC 3.A.1.5.1)
ILI_00159	fig|662.705.peg.151	166250	166119	-	hypothetical protein
ILI_00160	fig|662.705.peg.152	166972	166517	-	Molybdenum cofactor biosynthesis protein MoaE
ILI_00161	fig|662.705.peg.153	167231	166974	-	Molybdenum cofactor biosynthesis protein MoaD
ILI_00162	fig|662.705.peg.154	167707	167228	-	Molybdenum cofactor biosynthesis protein MoaC
ILI_00163	fig|662.705.peg.155	168246	167734	-	Molybdenum cofactor biosynthesis protein MoaB
ILI_00164	fig|662.705.peg.156	169337	168348	-	Molybdenum cofactor biosynthesis protein MoaA
ILI_00165	fig|662.705.peg.157	169636	170532	+	FIG002813: LPPG:FO 2-phospho-L-lactate transferase like, CofD-like
ILI_00166	fig|662.705.peg.158	171014	170670	-	Phosphorelay protein LuxU
ILI_00167	fig|662.705.peg.159	172375	171011	-	Regulatory protein LuxO
ILI_00168	fig|662.705.peg.160	174739	172709	-	Excinuclease ABC subunit B
ILI_00169	fig|662.705.peg.161	19	138	+	hypothetical protein
ILI_00170	fig|662.705.peg.162	144	638	+	Probable acetyltransferase
ILI_00171	fig|662.705.peg.163	743	925	+	Cell wall-associated hydrolase
ILI_00172	fig|662.705.peg.164	927	1124	+	Cell wall-associated hydrolase
ILI_00173	fig|662.705.peg.165	1804	1325	-	IS, phage, Tn; Transposon-related functions
ILI_00174	fig|662.705.peg.166	2072	2593	+	Probable acetyltransferase
ILI_00175	fig|662.705.peg.167	2697	3098	+	FIG00921446: hypothetical protein
ILI_00176	fig|662.705.peg.168	3242	3850	+	Phosphohydrolase (MutT/nudix family protein)
ILI_00177	fig|662.705.peg.169	4064	4405	+	hypothetical protein
ILI_00178	fig|662.705.peg.170	4549	5109	+	Maltose O-acetyltransferase (EC 2.3.1.79)
ILI_00179	fig|662.705.peg.171	5366	5911	+	Ribosomal-protein-L7p-serine acetyltransferase
ILI_00180	fig|662.705.peg.172	6054	6695	+	Ser-tRNA(Ala) deacylase; Gly-tRNA(Ala) deacylase
ILI_00181	fig|662.705.peg.173	6838	7125	+	FIG01202144: hypothetical protein
ILI_00182	fig|662.705.peg.174	7269	7565	+	FIG01202864: hypothetical protein
ILI_00183	fig|662.705.peg.175	7658	8263	+	hypothetical protein
ILI_00184	fig|662.705.peg.176	8361	8714	+	RNA signal recognition particle 4.5S RNA
ILI_00185	fig|662.705.peg.177	8844	9470	+	Lysine exporter protein (LYSE/YGGA)
ILI_00186	fig|662.705.peg.178	9798	10424	+	Putative threonine efflux protein
ILI_00187	fig|662.705.peg.179	10594	11058	+	FIG01200691: hypothetical protein
ILI_00188	fig|662.705.peg.180	11346	13052	+	Uncharacterized protein YtfM precursor
ILI_00189	fig|662.705.peg.181	14562	13111	-	Cardiolipin synthetase (EC 2.7.8.-)
ILI_00190	fig|662.705.peg.182	16703	14664	-	para-nitrobenzyl esterase (intracellular esterase B)
ILI_00191	fig|662.705.peg.183	18568	16913	-	FIG01205715: hypothetical protein
ILI_00192	fig|662.705.peg.184	20226	18871	-	FIG01204437: hypothetical protein
ILI_00193	fig|662.705.peg.185	21103	20240	-	Membrane fusion component of tripartite multidrug resistance system
ILI_00194	fig|662.705.peg.186	21326	21114	-	FIG01204604: hypothetical protein
ILI_00195	fig|662.705.peg.187	21428	21574	+	hypothetical protein
ILI_00196	fig|662.705.peg.188	21753	23468	+	putative transport protein
ILI_00197	fig|662.705.peg.189	23564	25159	+	L-aspartate beta-decarboxylase (EC 4.1.1.12)
ILI_00198	fig|662.705.peg.190	25285	26142	+	Pyridoxal kinase (EC 2.7.1.35)
ILI_00199	fig|662.705.peg.191	26353	27522	+	FIG01201377: hypothetical protein
ILI_00200	fig|662.705.peg.192	27540	27968	+	FIG01201318: hypothetical protein
ILI_00201	fig|662.705.peg.193	28111	29019	+	Transcriptional regulators, LysR family
ILI_00202	fig|662.705.peg.194	30458	29307	-	ABC-type multidrug transport system, permease component
ILI_00203	fig|662.705.peg.195	31543	30455	-	ABC-type multidrug transport system, permease component
ILI_00204	fig|662.705.peg.196	32624	31644	-	Predicted membrane fusion protein (MFP) component of efflux pump, membrane anchor protein YbhG
ILI_00205	fig|662.705.peg.197	34043	32628	-	Outer membrane protein assembly factor YaeT precursor
ILI_00206	fig|662.705.peg.198	34878	36497	+	Sensor kinase CitA, DpiB (EC 2.7.3.-)
ILI_00207	fig|662.705.peg.199	36494	37180	+	Transcriptional regulatory protein CitB, DpiA
ILI_00208	fig|662.705.peg.200	39407	37272	-	Ferrichrome-iron receptor
ILI_00209	fig|662.705.peg.201	40472	39507	-	Transcriptional regulator, AraC family
ILI_00210	fig|662.705.peg.202	41010	42512	+	Glucose-6-phosphate 1-dehydrogenase (EC 1.1.1.49)
ILI_00211	fig|662.705.peg.203	42509	43225	+	6-phosphogluconolactonase (EC 3.1.1.31), eukaryotic type
ILI_00212	fig|662.705.peg.204	43264	44712	+	6-phosphogluconate dehydrogenase, decarboxylating (EC 1.1.1.44)
ILI_00213	fig|662.705.peg.205	45588	45725	+	hypothetical protein
ILI_00214	fig|662.705.peg.206	47553	45787	-	Sigma-54 dependent transcriptional regulator
ILI_00215	fig|662.705.peg.207	47793	49313	+	Aldehyde dehydrogenase (EC 1.2.1.3)
ILI_00216	fig|662.705.peg.208	49745	49440	-	FIG01200721: hypothetical protein
ILI_00217	fig|662.705.peg.209	50200	49754	-	Unknown, probably involved in type III secretion
ILI_00218	fig|662.705.peg.210	50652	51002	+	Type III secretion transporter lipoprotein (YscW,VirG)
ILI_00219	fig|662.705.peg.211	51612	52472	+	Type III secretion thermoregulatory protein (LcrF,VirF,transcription regulation of virulence plasmid)
ILI_00220	fig|662.705.peg.212	52750	53601	+	Type III secretion negative regulator (LscZ)
ILI_00221	fig|662.705.peg.213	53614	54042	+	Type III secretion chaperone protein for YopN (SycN,YscB)
ILI_00222	fig|662.705.peg.214	54099	55913	+	Type III secretion outermembrane pore forming protein (YscC,MxiD,HrcC, InvG)
ILI_00223	fig|662.705.peg.215	55919	57220	+	Type III secretion inner membrane protein (YscD,homologous to flagellar export components)
ILI_00224	fig|662.705.peg.216	57207	57410	+	Type III secretion protein (YscE)
ILI_00225	fig|662.705.peg.217	57429	57677	+	Type III secretion cytoplasmic protein (YscF)
ILI_00226	fig|662.705.peg.218	57681	58040	+	Type III secretion spans bacterial envelope protein (YscG)
ILI_00227	fig|662.705.peg.219	58037	58672	+	Type III secretion effector protein (YopR, encoded by YscH)
ILI_00228	fig|662.705.peg.220	58681	59025	+	Type III secretion cytoplasmic protein (YscI)
ILI_00229	fig|662.705.peg.221	59028	59771	+	Type III secretion bridge between inner and outermembrane lipoprotein (YscJ,HrcJ,EscJ, PscJ)
ILI_00230	fig|662.705.peg.222	59764	60429	+	Type III secretion cytoplasmic protein (YscK)
ILI_00231	fig|662.705.peg.223	60408	61046	+	Type III secretion cytoplasmic protein (YscL)
ILI_00232	fig|662.705.peg.224	61232	61663	+	putative type III chaperone
ILI_00233	fig|662.705.peg.225	61667	62830	+	FIG01200002: hypothetical protein
ILI_00234	fig|662.705.peg.226	62997	63431	+	Mobile element protein
ILI_00235	fig|662.705.peg.227	63721	64146	+	FIG01200647: hypothetical protein
ILI_00236	fig|662.705.rna.8	64157	65134	+	FIG01200081: hypothetical protein
ILI_00237	fig|662.705.peg.228	65283	65411	+	hypothetical protein
ILI_00238	fig|662.705.peg.229	65365	65823	+	FIG01199729: hypothetical protein
ILI_00239	fig|662.705.peg.230	65833	67311	+	FIG01203515: hypothetical protein
ILI_00240	fig|662.705.peg.231	68297	67401	-	Permease of the drug/metabolite transporter (DMT) superfamily
ILI_00241	fig|662.705.peg.232	69012	68410	-	Type III secretion thermoregulatory protein (LcrF,VirF,transcription regulation of virulence plasmid)
ILI_00242	fig|662.705.peg.233	70272	69223	-	Type III secretion inner membrane protein (YscU,SpaS,EscU,HrcU,SsaU, homologous to flagellar export components)
ILI_00243	fig|662.705.peg.234	71013	70288	-	Type III secretion inner membrane protein (YscT,HrcT,SpaR,EscT,EpaR1,homologous to flagellar export components)
ILI_00244	fig|662.705.peg.235	71336	71070	-	Type III secretion inner membrane protein (YscS,homologous to flagellar export components)
ILI_00245	fig|662.705.peg.236	72000	71350	-	Type III secretion inner membrane protein (YscR,SpaR,HrcR,EscR,homologous to flagellar export components)
ILI_00246	fig|662.705.peg.237	72965	71997	-	Type III secretion inner membrane protein (YscQ,homologous to flagellar export components)
ILI_00247	fig|662.705.peg.238	74167	72962	-	Type III secretion protein (YscP)
ILI_00248	fig|662.705.peg.239	74638	74177	-	Type III secretion spans bacterial envelope protein (YscO)
ILI_00249	fig|662.705.peg.240	75957	74635	-	Type III secretion cytoplasmic ATP synthase (EC 3.6.3.14, YscN,SpaL,MxiB,HrcN,EscN)
ILI_00250	fig|662.705.peg.241	76143	77036	+	Type III secretion outermembrane contact sensing protein (YopN,Yop4b,LcrE)
ILI_00251	fig|662.705.peg.242	77017	77301	+	Type III secretion outermembrane negative regulator of secretion (TyeA)
ILI_00252	fig|662.705.peg.243	77288	77662	+	Type III secretion chaperone SycN
ILI_00253	fig|662.705.peg.244	77659	78036	+	Type III secretion protein SctX
ILI_00254	fig|662.705.peg.245	78042	78383	+	hypothetical protein
ILI_00255	fig|662.705.peg.246	78376	80493	+	Type III secretion inner membrane channel protein (LcrD,HrcV,EscV,SsaV)
ILI_00256	fig|662.705.peg.247	80493	80906	+	Type III secretion low calcium response protein (LcrR)
ILI_00257	fig|662.705.peg.248	80967	81251	+	Type III secretion cytoplasmic plug protein (LcrG)
ILI_00258	fig|662.705.peg.249	81271	83085	+	Type III secretion cytoplasmic LcrG inhibitor (LcrV,secretion and targeting control protein, V antigen)
ILI_00259	fig|662.705.peg.250	83098	83583	+	Type III secretion chaperone protein for YopD (SycD)
ILI_00260	fig|662.705.peg.251	83591	84790	+	Type III secretion host injection protein (YopB)
ILI_00261	fig|662.705.peg.252	84801	85805	+	Type III secretion host injection and negative regulator protein (YopD)
ILI_00262	fig|662.705.peg.253	86011	86982	+	TRAP transporter solute receptor, TAXI family precursor
ILI_00263	fig|662.705.peg.254	88046	87276	-	Predicted permease
ILI_00264	fig|662.705.peg.255	88643	88128	-	Adenylate kinase
ILI_00265	fig|662.705.peg.256	90449	88923	-	Tricarboxylate transport membrane protein TctA
ILI_00266	fig|662.705.peg.257	90963	90469	-	Tricarboxylate transport protein TctB
ILI_00267	fig|662.705.peg.258	92173	91202	-	Tricarboxylate transport protein TctC
ILI_00268	fig|662.705.peg.259	92440	92838	+	Gfa-like protein
ILI_00269	fig|662.705.peg.260	93103	93816	+	Propionate catabolism operon transcriptional regulator of GntR family [predicted]
ILI_00270	fig|662.705.peg.261	93829	94725	+	Methylisocitrate lyase (EC 4.1.3.30)
ILI_00271	fig|662.705.peg.262	94858	96000	+	2-methylcitrate synthase (EC 2.3.3.5)
ILI_00272	fig|662.705.peg.263	96157	98748	+	2-methylcitrate dehydratase FeS dependent (EC 4.2.1.79)
ILI_00273	fig|662.705.peg.264	98758	99954	+	2-methylaconitate cis-trans isomerase
ILI_00274	fig|662.705.peg.265	100032	101909	+	Propionate--CoA ligase (EC 6.2.1.17)
ILI_00275	fig|662.705.peg.266	102099	102578	+	Histone acetyltransferase HPA2
ILI_00276	fig|662.705.peg.267	102770	104101	+	Putative trypsin
ILI_00277	fig|662.705.peg.268	104487	105932	+	Membrane-associated phospholipid phosphatase
ILI_00278	fig|662.705.peg.269	106905	106093	-	Predicted hydrolase
ILI_00279	fig|662.705.peg.270	107089	107769	+	Queuosine Biosynthesis QueE Radical SAM
ILI_00280	fig|662.705.peg.271	108736	108080	-	Queuosine Biosynthesis QueC ATPase
ILI_00281	fig|662.705.peg.272	109133	108795	-	Putative transcriptional regulator
ILI_00282	fig|662.705.peg.273	110017	109433	-	Transporter, LysE family
ILI_00283	fig|662.705.peg.274	110130	111029	+	LysR family transcriptional regulator YfiE
ILI_00284	fig|662.705.peg.275	111570	111457	-	FIG01201460: hypothetical protein
ILI_00285	fig|662.705.peg.276	113192	112263	-	Transcriptional regulator, LysR family
ILI_00286	fig|662.705.peg.277	116346	113338	-	RND efflux system, inner membrane transporter CmeB
ILI_00287	fig|662.705.peg.278	117660	116491	-	Probable Co/Zn/Cd efflux system membrane fusion protein
ILI_00288	fig|662.705.peg.279	118039	118962	+	Transcriptional regulator
ILI_00289	fig|662.705.peg.280	119103	120077	+	Outer membrane protein C precursor
ILI_00290	fig|662.705.peg.281	120318	120112	-	hypothetical protein
ILI_00291	fig|662.705.peg.282	121030	120686	-	Acyl-CoA synthetase
ILI_00292	fig|662.705.peg.283	121492	122280	+	Lysine-arginine-ornithine-binding periplasmic protein precursor (TC 3.A.1.3.1)
ILI_00293	fig|662.705.peg.284	122416	123363	+	Amino acid ABC transporter, permease protein
ILI_00294	fig|662.705.peg.285	123378	124112	+	Glutamate transport ATP-binding protein
ILI_00295	fig|662.705.peg.286	124203	124334	+	hypothetical protein
ILI_00296	fig|662.705.peg.287	124388	125290	+	5-methyltetrahydrofolate--homocysteine methyltransferase (EC 2.1.1.13)
ILI_00297	fig|662.705.peg.288	126430	125438	-	Bifunctional protein: zinc-containing alcohol dehydrogenase; quinone oxidoreductase ( NADPH:quinone reductase) (EC 1.1.1.-); Similar to arginate lyase
ILI_00298	fig|662.705.peg.289	126777	127850	+	Transporter
ILI_00299	fig|662.705.peg.290	128710	127949	-	Lysine-arginine-ornithine-binding periplasmic protein precursor (TC 3.A.1.3.1)
ILI_00300	fig|662.705.peg.291	129349	128831	-	Isochorismatase (EC 3.3.2.1)
ILI_00301	fig|662.705.peg.292	129464	130375	+	putative transcriptional regulator protein
ILI_00302	fig|662.705.peg.293	131630	130581	-	Alcohol dehydrogenase (EC 1.1.1.1)
ILI_00303	fig|662.705.peg.294	132145	131627	-	Transcriptional regulator, TetR family
ILI_00304	fig|662.705.peg.295	133473	132292	-	Putative drug efflux protein
ILI_00305	fig|662.705.peg.296	133666	134517	+	Transcriptional regulator, LysR family
ILI_00306	fig|662.705.peg.297	135538	134633	-	Coenzyme F420-dependent N5,N10-methylene tetrahydromethanopterin reductase and related flavin-dependent oxidoreductases
ILI_00307	fig|662.705.peg.298	136576	135671	-	Transcriptional regulator, LysR family
ILI_00308	fig|662.705.peg.299	136689	137489	+	Methylglyoxal reductase, acetol producing (EC 1.1.1.-) / 2,5-diketo-D-gluconic acid reductase B (EC 1.1.1.274)
ILI_00309	fig|662.705.peg.300	138380	137688	-	Short-chain dehydrogenase/reductase SDR
ILI_00310	fig|662.705.peg.301	139185	138487	-	Transcriptional regulator, IclR family
ILI_00311	fig|662.705.peg.302	139173	139301	+	hypothetical protein
ILI_00312	fig|662.705.peg.303	141243	139273	-	GGDEF family protein
ILI_00313	fig|662.705.peg.304	141783	141430	-	FIG01201286: hypothetical protein
ILI_00314	fig|662.705.peg.305	142573	141959	-	FIGfam020323
ILI_00315	fig|662.705.peg.306	143886	142576	-	Agglutination protein
ILI_00316	fig|662.705.peg.307	517	86	-	hypothetical protein
ILI_00317	fig|662.705.peg.308	170	48	-	hypothetical protein
ILI_00318	fig|662.705.peg.309	200	36	-	Tyrosine-protein kinase JAK2 (EC 2.7.10.2)
ILI_00319	fig|662.705.peg.310	267	1229	+	Integron integrase IntI4
ILI_00320	fig|662.705.peg.311	1707	2177	+	hypothetical protein
ILI_00321	fig|662.705.peg.312	2174	4156	+	Uncharacterized protein MJECL43
ILI_00322	fig|662.705.peg.313	5066	4491	-	hypothetical protein
ILI_00323	fig|662.705.peg.314	5782	5066	-	hypothetical protein
ILI_00324	fig|662.705.peg.315	5914	6048	+	hypothetical protein
ILI_00325	fig|662.705.peg.316	8923	6110	-	Phage tail fiber protein
ILI_00326	fig|662.705.peg.317	9308	8883	-	hypothetical protein
ILI_00327	fig|662.705.peg.318	9844	9308	-	Phage protein
ILI_00328	fig|662.705.peg.319	10602	9844	-	hypothetical protein
ILI_00329	fig|662.705.peg.320	12707	10602	-	Endo-1,4-beta-xylanase Z precursor (EC 3.2.1.8)
ILI_00330	fig|662.705.peg.321	13017	12697	-	hypothetical protein
ILI_00331	fig|662.705.peg.322	15402	13180	-	FIG01206096: hypothetical protein
ILI_00332	fig|662.705.peg.323	15715	15383	-	FIG01201042: hypothetical protein
ILI_00333	fig|662.705.peg.324	16212	15739	-	hypothetical protein
ILI_00334	fig|662.705.peg.325	16712	16215	-	putative tail component of prophage CP-933O
ILI_00335	fig|662.705.peg.326	17164	16715	-	FIG01201861: hypothetical protein
ILI_00336	fig|662.705.peg.327	17786	17154	-	minor tail protein
ILI_00337	fig|662.705.peg.328	18073	17783	-	hypothetical protein
ILI_00338	fig|662.705.peg.329	18573	18082	-	FIG01202700: hypothetical protein
ILI_00339	fig|662.705.peg.330	19675	18638	-	Phage major capsid protein
ILI_00340	fig|662.705.peg.331	20056	19715	-	COG5492: Bacterial surface proteins containing Ig-like domains
ILI_00341	fig|662.705.peg.332	21422	20070	-	Head-tail preconnector protein GP5
ILI_00342	fig|662.705.peg.333	22971	21415	-	Phage portal protein
ILI_00343	fig|662.705.peg.334	23180	22971	-	putative head-tail joining protein of prophage
ILI_00344	fig|662.705.peg.335	25084	23177	-	Phage terminase, large subunit
ILI_00345	fig|662.705.peg.336	25643	25041	-	Phage protein
ILI_00346	fig|662.705.peg.337	26240	25758	-	Endopeptidase (EC 3.4.-.-)
ILI_00347	fig|662.705.peg.338	26701	26222	-	Putative phage lysozyme precursor (EC 3.2.1.17)
ILI_00348	fig|662.705.peg.339	26819	26688	-	hypothetical protein
ILI_00349	fig|662.705.peg.340	27703	27035	-	FIG01206321: hypothetical protein
ILI_00350	fig|662.705.peg.341	27911	28273	+	Transcriptional regulator, XRE family
ILI_00351	fig|662.705.peg.342	28277	28744	+	hypothetical protein
ILI_00352	fig|662.705.peg.343	28943	29086	+	hypothetical protein
ILI_00353	fig|662.705.peg.344	29344	30114	+	hypothetical protein
ILI_00354	fig|662.705.peg.345	30431	32671	+	hypothetical protein
ILI_00355	fig|662.705.peg.346	33897	32926	-	FIG074102: hypothetical protein
ILI_00356	fig|662.705.peg.347	34141	33890	-	phage-related hypothetical protein
ILI_00357	fig|662.705.peg.348	34893	34198	-	putative DNA-binding protein Roi
ILI_00358	fig|662.705.peg.349	35099	34887	-	hypothetical protein
ILI_00359	fig|662.705.peg.350	36065	35109	-	Putative replication protein
ILI_00360	fig|662.705.peg.351	36586	36065	-	COG0030: Dimethyladenosine transferase (rRNA methylation)
ILI_00361	fig|662.705.peg.352	36743	36579	-	hypothetical protein
ILI_00362	fig|662.705.peg.353	37012	36743	-	hypothetical protein
ILI_00363	fig|662.705.peg.354	37458	37009	-	FIG01202865: hypothetical protein
ILI_00364	fig|662.705.peg.355	37717	37451	-	prophage LambdaSo, transcriptional regulator, Cro/CI family
ILI_00365	fig|662.705.peg.356	37826	38491	+	Phage repressor
ILI_00366	fig|662.705.peg.357	38501	38710	+	hypothetical protein
ILI_00367	fig|662.705.peg.358	38753	38872	+	hypothetical protein
ILI_00368	fig|662.705.peg.359	39032	39427	+	hypothetical protein
ILI_00369	fig|662.705.peg.360	39468	40286	+	CPS-53 (KpLE1) prophage
ILI_00370	fig|662.705.peg.361	40339	40551	+	FIG01202802: hypothetical protein
ILI_00371	fig|662.705.peg.362	40562	40825	+	hypothetical protein
ILI_00372	fig|662.705.peg.363	40950	41180	+	hypothetical protein
ILI_00373	fig|662.705.peg.364	41180	42415	+	Phage integrase
ILI_00374	fig|662.705.peg.365	44198	42696	-	hypothetical protein
ILI_00375	fig|662.705.peg.366	44456	44322	-	hypothetical protein
ILI_00376	fig|662.705.peg.367	45341	44868	-	FIG01200791: hypothetical protein
ILI_00377	fig|662.705.peg.368	45942	45355	-	Predicted hydrolase
ILI_00378	fig|662.705.peg.369	46528	45944	-	Ribosomal-protein-S5p-alanine acetyltransferase
ILI_00379	fig|662.705.peg.370	48109	46565	-	Transcriptional repressor protein TyrR
ILI_00380	fig|662.705.peg.371	49250	48210	-	Membrane protein YcjF
ILI_00381	fig|662.705.peg.372	50623	49247	-	Conserved protein YcjX with nucleoside triphosphate hydrolase domain
ILI_00382	fig|662.705.peg.373	51064	50879	-	FIG01199987: hypothetical protein
ILI_00383	fig|662.705.peg.374	52756	51239	-	Fumarate hydratase class I, aerobic (EC 4.2.1.2)
ILI_00384	fig|662.705.peg.375	53027	54391	+	Para-aminobenzoate synthase, aminase component (EC 2.6.1.85)
ILI_00385	fig|662.705.peg.376	56456	54756	-	Probable sensor/response regulator hybrid
ILI_00386	fig|662.705.peg.377	57003	56464	-	Guanylate cyclase-related protein
ILI_00387	fig|662.705.peg.378	57235	57834	+	Hypothetical nudix hydrolase YeaB
ILI_00388	fig|662.705.peg.379	58180	59433	+	Serine transporter
ILI_00389	fig|662.705.peg.380	59531	60892	+	L-serine dehydratase, beta subunit (EC 4.3.1.17) / L-serine dehydratase, alpha subunit (EC 4.3.1.17)
ILI_00390	fig|662.705.peg.381	61104	62819	+	Sensory box/GGDEF family protein
ILI_00391	fig|662.705.peg.382	62914	63381	+	FIG01200517: hypothetical protein
ILI_00392	fig|662.705.peg.383	63833	63471	-	Queuosine biosynthesis QueD, PTPS-I
ILI_00393	fig|662.705.peg.384	64127	65752	+	Methyl-accepting chemotaxis protein I (serine chemoreceptor protein)
ILI_00394	fig|662.705.peg.385	65924	67342	+	Asparaginyl-tRNA synthetase (EC 6.1.1.22)
ILI_00395	fig|662.705.peg.386	67658	67434	-	FIG01201502: hypothetical protein
ILI_00396	fig|662.705.peg.387	69148	67757	-	Transcriptional regulator, GntR family domain / Aspartate aminotransferase (EC 2.6.1.1)
ILI_00397	fig|662.705.peg.388	69407	69637	+	FIG01200041: hypothetical protein
ILI_00398	fig|662.705.peg.389	69758	69639	-	FIG01205113: hypothetical protein
ILI_00399	fig|662.705.peg.390	69883	70182	+	FIG01199869: hypothetical protein
ILI_00400	fig|662.705.peg.391	70515	71705	+	Aspartate aminotransferase (EC 2.6.1.1)
ILI_00401	fig|662.705.peg.392	72436	71795	-	FIG01201079: hypothetical protein
ILI_00402	fig|662.705.peg.393	72751	74640	+	Predicted signal-transduction protein containing cAMP-binding and CBS domains
ILI_00403	fig|662.705.peg.394	74649	75368	+	DNA polymerase III epsilon subunit (EC 2.7.7.7)
ILI_00404	fig|662.705.peg.395	77324	75441	-	Methyl-accepting chemotaxis protein
ILI_00405	fig|662.705.peg.396	79127	77556	-	High-affinity choline uptake protein BetT
ILI_00406	fig|662.705.peg.397	79488	79991	+	Transcriptional regulator, MarR family
ILI_00407	fig|662.705.peg.398	80670	80032	-	DNA-binding response regulator, LuxR family
ILI_00408	fig|662.705.peg.399	82018	80663	-	Sensor histidine kinase
ILI_00409	fig|662.705.peg.400	83456	82170	-	TRAP dicarboxylate transporter, DctM subunit, unknown substrate 6
ILI_00410	fig|662.705.peg.401	84008	83469	-	TRAP dicarboxylate transporter, DctQ subunit, unknown substrate 6
ILI_00411	fig|662.705.peg.402	85215	84124	-	TRAP transporter solute receptor, unknown substrate 6
ILI_00412	fig|662.705.peg.403	86034	85630	-	FIG01199550: hypothetical protein
ILI_00413	fig|662.705.peg.404	86308	86973	+	FIG01199633: hypothetical protein
ILI_00414	fig|662.705.peg.405	87648	86992	-	Hypothetical metal-binding enzyme, YcbL homolog
ILI_00415	fig|662.705.peg.406	88287	87778	-	FIG001587: exported protein
ILI_00416	fig|662.705.peg.407	90019	88493	-	L,D-transpeptidase YcbB
ILI_00417	fig|662.705.peg.408	89997	90137	+	hypothetical protein
ILI_00418	fig|662.705.peg.409	91198	90188	-	putative exported protein
ILI_00419	fig|662.705.peg.410	92288	91251	-	Iron-regulated protein A precursor
ILI_00420	fig|662.705.peg.411	93681	92299	-	Probable thiol oxidoreductase with 2 cytochrome c heme-binding sites
ILI_00421	fig|662.705.peg.412	95036	93774	-	Iron-regulated protein A precursor
ILI_00422	fig|662.705.peg.413	95867	95211	-	GTP cyclohydrolase II (EC 3.5.4.25)
ILI_00423	fig|662.705.peg.414	96255	96079	-	FIG01200906: hypothetical protein
ILI_00424	fig|662.705.peg.415	96811	96401	-	Cytochrome c-type heme lyase subunit nrfF, nitrite reductase complex assembly
ILI_00425	fig|662.705.peg.416	97331	96798	-	Putative thiol:disulfide oxidoreductase, nitrite reductase complex assembly
ILI_00426	fig|662.705.peg.417	99216	97309	-	Cytochrome c-type heme lyase subunit nrfE, nitrite reductase complex assembly
ILI_00427	fig|662.705.peg.418	100197	99226	-	NrfD protein
ILI_00428	fig|662.705.peg.419	100880	100194	-	NrfC protein
ILI_00429	fig|662.705.peg.420	101484	100882	-	Cytochrome c-type protein NrfB precursor
ILI_00430	fig|662.705.peg.421	101935	103362	+	Cytochrome c552 precursor (EC 1.7.2.2)
ILI_00431	fig|662.705.peg.422	104035	103481	-	FIG01201170: hypothetical protein
ILI_00432	fig|662.705.peg.423	104701	104078	-	Cytochrome c-type heme lyase subunit nrfG, nitrite reductase complex assembly
ILI_00433	fig|662.705.peg.424	107536	104825	-	DNA gyrase subunit A (EC 5.99.1.3)
ILI_00434	fig|662.705.peg.425	107991	108719	+	3-demethylubiquinone-9 3-methyltransferase (EC 2.1.1.64)
ILI_00435	fig|662.705.peg.426	108751	108945	+	hypothetical protein
ILI_00436	fig|662.705.peg.427	109221	111503	+	Ribonucleotide reductase of class Ia (aerobic), alpha subunit (EC 1.17.4.1)
ILI_00437	fig|662.705.peg.428	111587	112720	+	Ribonucleotide reductase of class Ia (aerobic), beta subunit (EC 1.17.4.1)
ILI_00438	fig|662.705.peg.429	112720	113001	+	Ferredoxin
ILI_00439	fig|662.705.peg.430	114330	113098	-	Molybdopterin binding motif, CinA N-terminal domain / C-terminal domain of CinA type E
ILI_00440	fig|662.705.peg.431	114507	115424	+	Ubiquitin-protein ligase
ILI_00441	fig|662.705.peg.432	115646	116158	+	Glycine cleavage system regulatory protein
ILI_00442	fig|662.705.peg.433	116678	116244	-	Mobile element protein
ILI_00443	fig|662.705.peg.434	117983	116850	-	Carboxynorspermidine decarboxylase
ILI_00444	fig|662.705.peg.435	119331	118087	-	Carboxynorspermidine dehydrogenase
ILI_00445	fig|662.705.peg.436	122226	119350	-	Diaminobutyrate--2-oxoglutarate aminotransferase (EC 2.6.1.76) / L-2,4-diaminobutyrate decarboxylase (EC 4.1.1.86)
ILI_00446	fig|662.705.peg.437	122985	123113	+	hypothetical protein
ILI_00447	fig|662.705.peg.438	206	27	-	hypothetical protein
ILI_00448	fig|662.705.peg.439	231	112	-	hypothetical protein
ILI_00449	fig|662.705.peg.440	50	223	+	hypothetical protein
ILI_00450	fig|662.705.peg.441	214	95	-	hypothetical protein
ILI_00451	fig|662.705.peg.442	138	66	-	tRNA-Ala-GGC
ILI_00452	fig|662.705.peg.443	242	57	-	hypothetical protein
ILI_00453	fig|662.705.peg.444	1795	542	-	FIG00919795: hypothetical protein
ILI_00454	fig|662.705.peg.445	2924	1926	-	Transcriptional regulator, LacI family
ILI_00455	fig|662.705.peg.446	3784	3029	-	Cellobiose phosphotransferase system YdjC-like protein
ILI_00456	fig|662.705.peg.447	5125	3803	-	6-phospho-beta-glucosidase (EC 3.2.1.86)
ILI_00457	fig|662.705.peg.448	5452	5138	-	PTS system, cellobiose-specific IIA component (EC 2.7.1.69)
ILI_00458	fig|662.705.peg.449	6835	5501	-	PTS system, cellobiose-specific IIC component (EC 2.7.1.69)
ILI_00459	fig|662.705.peg.450	7184	6924	-	PTS system, cellobiose-specific IIB component (EC 2.7.1.69)
ILI_00460	fig|662.705.peg.451	7477	8760	+	Deacetylase DA1
ILI_00461	fig|662.705.peg.452	9090	9009	-	tRNA-Leu-CAA
ILI_00462	fig|662.705.peg.453	9946	9281	-	putative short-chain dehydrogenase
ILI_00463	fig|662.705.peg.454	10174	11442	+	COG4325: Predicted membrane protein
ILI_00464	fig|662.705.peg.455	11627	12106	+	FIG023103: Predicted transmembrane protein
ILI_00465	fig|662.705.peg.456	13264	12194	-	FIG000906: Predicted Permease
ILI_00466	fig|662.705.peg.457	14368	13268	-	FIG000988: Predicted permease
ILI_00467	fig|662.705.peg.458	14569	16077	+	Cytosol aminopeptidase PepA (EC 3.4.11.1)
ILI_00468	fig|662.705.peg.459	16190	16642	+	DNA polymerase III chi subunit (EC 2.7.7.7)
ILI_00469	fig|662.705.peg.460	16739	19597	+	Valyl-tRNA synthetase (EC 6.1.1.9)
ILI_00470	fig|662.705.peg.461	19800	20204	+	Arginine/ornithine antiporter ArcD
ILI_00471	fig|662.705.peg.462	20320	21225	+	Transcriptional regulator, MarR family / Aspartate N-acetyltransferase (EC 2.3.1.17)
ILI_00472	fig|662.705.peg.463	22045	21245	-	Beta-galactosidase/beta-glucuronidase
ILI_00473	fig|662.705.peg.464	22613	22200	-	Ribonuclease E inhibitor RraB
ILI_00474	fig|662.705.peg.465	23197	24417	+	Arginine deiminase (EC 3.5.3.6)
ILI_00475	fig|662.705.peg.466	24574	25578	+	Ornithine carbamoyltransferase (EC 2.1.3.3)
ILI_00476	fig|662.705.peg.467	25800	26789	+	Aspartate carbamoyltransferase (EC 2.1.3.2)
ILI_00477	fig|662.705.peg.468	26805	27266	+	Aspartate carbamoyltransferase regulatory chain (PyrI)
ILI_00478	fig|662.705.peg.469	27397	27786	+	Endoribonuclease L-PSP
ILI_00479	fig|662.705.peg.470	28597	27872	-	1-acyl-sn-glycerol-3-phosphate acyltransferase (EC 2.3.1.51)
ILI_00480	fig|662.705.peg.471	30009	28753	-	UDP-N-acetylglucosamine 1-carboxyvinyltransferase (EC 2.5.1.7)
ILI_00481	fig|662.705.peg.472	30273	30019	-	YrbA protein
ILI_00482	fig|662.705.peg.473	30597	30277	-	Uncharacterized protein YrbB
ILI_00483	fig|662.705.peg.474	31235	30597	-	Uncharacterized ABC transporter, auxiliary component YrbC
ILI_00484	fig|662.705.peg.475	31726	31238	-	Uncharacterized ABC transporter, periplasmic component YrbD
ILI_00485	fig|662.705.peg.476	32520	31729	-	Uncharacterized ABC transporter, permease component YrbE
ILI_00486	fig|662.705.peg.477	33256	32510	-	Uncharacterized ABC transporter, ATP-binding protein YrbF
ILI_00487	fig|662.705.peg.478	33688	34653	+	Inner membrane protein YrbG, predicted calcium/sodium:proton antiporter
ILI_00488	fig|662.705.peg.479	34683	35654	+	Arabinose 5-phosphate isomerase (EC 5.3.1.13)
ILI_00489	fig|662.705.peg.480	35741	36304	+	Uncharacterized protein YrbK clustered with lipopolysaccharide transporters
ILI_00490	fig|662.705.peg.481	36285	36779	+	LptA, protein essential for LPS transport across the periplasm
ILI_00491	fig|662.705.peg.482	36781	37506	+	Lipopolysaccharide ABC transporter, ATP-binding protein LptB
ILI_00492	fig|662.705.peg.483	37557	39026	+	RNA polymerase sigma-54 factor RpoN
ILI_00493	fig|662.705.peg.484	39051	39338	+	Ribosome hibernation protein YhbH
ILI_00494	fig|662.705.peg.485	39419	39787	+	PTS system nitrogen-specific IIA component, PtsN
ILI_00495	fig|662.705.peg.486	39802	40665	+	FIG000506: Predicted P-loop-containing kinase
ILI_00496	fig|662.705.peg.487	40668	40943	+	Phosphocarrier protein, nitrogen regulation associated
ILI_00497	fig|662.705.peg.488	41092	42450	+	Mg/Co/Ni transporter MgtE / CBS domain
ILI_00498	fig|662.705.peg.489	43858	42515	-	TldE protein, part of TldE/TldD proteolytic complex
ILI_00499	fig|662.705.peg.490	43969	44496	+	FIG138315: Putative alpha helix protein
ILI_00500	fig|662.705.peg.491	45548	44586	-	Hydroxypyruvate reductase (EC 1.1.1.81)
ILI_00501	fig|662.705.peg.492	46403	45651	-	Ribosomal large subunit pseudouridine synthase A (EC 4.2.1.70)
ILI_00502	fig|662.705.peg.493	46780	46640	-	hypothetical protein
ILI_00503	fig|662.705.peg.494	46821	48011	+	FIG01202974: hypothetical protein
ILI_00504	fig|662.705.peg.495	51029	48120	-	RNA polymerase associated protein RapA (EC 3.6.1.-)
ILI_00505	fig|662.705.peg.496	51591	52967	+	Predicted ATPase related to phosphate starvation-inducible protein PhoH
ILI_00506	fig|662.705.peg.497	54479	53034	-	TldD protein, part of TldE/TldD proteolytic complex
ILI_00507	fig|662.705.peg.498	55312	54491	-	FIG003879: Predicted amidohydrolase / Aliphatic amidase AmiE (EC 3.5.1.4)
ILI_00508	fig|662.705.peg.499	59227	55346	-	FIG005080: Possible exported protein
ILI_00509	fig|662.705.peg.500	60709	59240	-	Cytoplasmic axial filament protein CafA and Ribonuclease G (EC 3.1.4.-)
ILI_00510	fig|662.705.peg.501	61297	60728	-	Septum formation protein Maf
ILI_00511	fig|662.705.peg.502	61790	61302	-	Rod shape-determining protein MreD
ILI_00512	fig|662.705.peg.503	62601	61780	-	Rod shape-determining protein MreC
ILI_00513	fig|662.705.peg.504	63870	62827	-	Rod shape-determining protein MreB
ILI_00514	fig|662.705.peg.505	67981	64022	-	MSHA biogenesis protein MshQ
ILI_00515	fig|662.705.peg.506	68603	68169	-	MSHA biogenesis protein MshP
ILI_00516	fig|662.705.peg.507	69330	68593	-	MSHA biogenesis protein MshO
ILI_00517	fig|662.705.peg.508	69905	69330	-	MSHA pilin protein MshD
ILI_00518	fig|662.705.peg.509	70396	69902	-	MSHA pilin protein MshC
ILI_00519	fig|662.705.peg.510	70745	70512	-	MSHA pilin protein MshA
ILI_00520	fig|662.705.peg.511	71275	70823	-	MSHA pilin protein MshA
ILI_00521	fig|662.705.peg.512	71439	71323	-	hypothetical protein
ILI_00522	fig|662.705.peg.513	72028	71567	-	MSHA biogenesis protein MshF
ILI_00523	fig|662.705.peg.514	73255	72032	-	MSHA biogenesis protein MshG
ILI_00524	fig|662.705.rna.9	74988	73264	-	MSHA biogenesis protein MshE
ILI_00525	fig|662.705.rna.10	76079	74985	-	MSHA biogenesis protein MshN
ILI_00526	fig|662.705.peg.515	76921	76076	-	MSHA biogenesis protein MshM
ILI_00527	fig|662.705.peg.516	78555	76966	-	MSHA biogenesis protein MshL
ILI_00528	fig|662.705.peg.517	78959	78627	-	MSHA biogenesis protein MshK
ILI_00529	fig|662.705.peg.518	79602	78952	-	MSHA biogenesis protein MshJ
ILI_00530	fig|662.705.peg.519	81044	79599	-	MSHA biogenesis protein MshI
ILI_00531	fig|662.705.peg.520	83011	81056	-	MSHA biogenesis protein MshH
ILI_00532	fig|662.705.peg.521	83847	83308	-	Single-stranded DNA-binding protein
ILI_00533	fig|662.705.peg.522	84125	84769	+	Transcriptional regulator, LuxR family
ILI_00534	fig|662.705.peg.523	84929	85801	+	UTP--glucose-1-phosphate uridylyltransferase (EC 2.7.7.9)
ILI_00535	fig|662.705.peg.524	85951	88773	+	Excinuclease ABC subunit A
ILI_00536	fig|662.705.peg.525	88841	90622	+	Lipid A core-O-antigen ligase
ILI_00537	fig|662.705.peg.526	91803	90682	-	Serine--pyruvate aminotransferase (EC 2.6.1.51) / L-alanine:glyoxylate aminotransferase (EC 2.6.1.44)
ILI_00538	fig|662.705.peg.527	92088	91930	-	FIG01200695: hypothetical protein
ILI_00539	fig|662.705.peg.528	92304	93656	+	Aspartokinase (EC 2.7.2.4)
ILI_00540	fig|662.705.peg.529	97423	93743	-	5-methyltetrahydrofolate--homocysteine methyltransferase (EC 2.1.1.13)
ILI_00541	fig|662.705.peg.530	97693	98946	+	Na+/H+ antiporter NhaP
ILI_00542	fig|662.705.peg.531	99765	99692	-	tRNA-Asp-GTC
ILI_00543	fig|662.705.peg.532	99961	99841	-	5S RNA
ILI_00544	fig|662.705.peg.533	102944	100054	-	Large Subunit Ribosomal RNA; lsuRNA; LSU rRNA
ILI_00545	fig|662.705.peg.534	75	148	+	tRNA-Ile-GAT
ILI_00546	fig|662.705.peg.535	3	84	+	tRNA-Tyr-GTA
ILI_00547	fig|662.705.peg.536	173	254	+	tRNA-Tyr-GTA
ILI_00548	fig|662.705.peg.537	343	424	+	tRNA-Tyr-GTA
ILI_00549	fig|662.705.peg.538	513	594	+	tRNA-Tyr-GTA
ILI_00550	fig|662.705.peg.539	1538	64	-	Small Subunit Ribosomal RNA; ssuRNA; SSU rRNA
ILI_00551	fig|662.705.peg.540	1737	1865	+	hypothetical protein
ILI_00552	fig|662.705.peg.541	2557	2030	-	Protoporphyrinogen IX oxidase, oxygen-independent, HemG (EC 1.3.-.-)
ILI_00553	fig|662.705.peg.542	3964	2567	-	Potassium uptake protein TrkH
ILI_00554	fig|662.705.peg.543	4694	4071	-	FIG000605: protein co-occurring with transport systems (COG1739)
ILI_00555	fig|662.705.peg.544	4956	7127	+	Enoyl-CoA hydratase (EC 4.2.1.17) / Delta(3)-cis-delta(2)-trans-enoyl-CoA isomerase (EC 5.3.3.8) / 3-hydroxyacyl-CoA dehydrogenase (EC 1.1.1.35) / 3-hydroxybutyryl-CoA epimerase (EC 5.1.2.3)
ILI_00556	fig|662.705.peg.545	7142	8317	+	3-ketoacyl-CoA thiolase (EC 2.3.1.16) @ Acetyl-CoA acetyltransferase (EC 2.3.1.9)
ILI_00557	fig|662.705.peg.546	8543	8427	-	hypothetical protein
ILI_00558	fig|662.705.peg.547	8568	9548	+	Alcohol dehydrogenase (EC 1.1.1.1)
ILI_00559	fig|662.705.peg.548	10545	9601	-	Transcriptional regulator
ILI_00560	fig|662.705.peg.549	10896	10714	-	FIG01199885: hypothetical protein
ILI_00561	fig|662.705.peg.550	11030	11278	+	tRNA 5-methylaminomethyl-2-thiouridine synthase TusA
ILI_00562	fig|662.705.peg.551	11487	11323	-	NADH dehydrogenase subunit II-related protein
ILI_00563	fig|662.705.peg.552	11605	11489	-	hypothetical protein
ILI_00564	fig|662.705.peg.553	12298	11744	-	Probable transmembrane protein
ILI_00565	fig|662.705.peg.554	12783	13700	+	Glycyl-tRNA synthetase alpha chain (EC 6.1.1.14)
ILI_00566	fig|662.705.peg.555	13714	15780	+	Glycyl-tRNA synthetase beta chain (EC 6.1.1.14)
ILI_00567	fig|662.705.peg.556	15998	18082	+	Periplasmic alpha-amylase (EC 3.2.1.1)
ILI_00568	fig|662.705.peg.557	18312	19565	+	Valine--pyruvate aminotransferase (EC 2.6.1.66)
ILI_00569	fig|662.705.peg.558	20129	19692	-	16 kDa heat shock protein B
ILI_00570	fig|662.705.peg.559	20648	20532	-	hypothetical protein
ILI_00571	fig|662.705.peg.560	21079	20663	-	FIG01201419: hypothetical protein
ILI_00572	fig|662.705.peg.561	21411	21244	-	FIG01202539: hypothetical protein
ILI_00573	fig|662.705.peg.562	23840	21423	-	DNA gyrase subunit B (EC 5.99.1.3)
ILI_00574	fig|662.705.peg.563	24933	23854	-	DNA recombination and repair protein RecF
ILI_00575	fig|662.705.peg.564	26043	24943	-	DNA polymerase III beta subunit (EC 2.7.7.7)
ILI_00576	fig|662.705.peg.565	27513	26107	-	Chromosomal replication initiator protein DnaA
ILI_00577	fig|662.705.peg.566	27926	28672	+	Amino acid ABC transporter, periplasmic amino acid-binding portion
ILI_00578	fig|662.705.peg.567	28787	29458	+	Amino acid ABC transporter, permease protein
ILI_00579	fig|662.705.peg.568	29455	30192	+	ABC-type polar amino acid transport system, ATPase component
ILI_00580	fig|662.705.peg.569	30435	30569	+	LSU ribosomal protein L34p
ILI_00581	fig|662.705.peg.570	30616	30939	+	Ribonuclease P protein component (EC 3.1.26.5)
ILI_00582	fig|662.705.peg.571	31166	32788	+	Inner membrane protein translocase component YidC, long form
ILI_00583	fig|662.705.peg.572	32919	34280	+	GTPase and tRNA-U34 5-formylation enzyme TrmE
ILI_00584	fig|662.705.peg.573	34381	34815	+	Flavoprotein MioC
ILI_00585	fig|662.705.peg.574	35293	37188	+	tRNA uridine 5-carboxymethylaminomethyl modification enzyme GidA
ILI_00586	fig|662.705.peg.575	37188	37823	+	rRNA small subunit 7-methylguanosine (m7G) methyltransferase GidB
ILI_00587	fig|662.705.peg.576	37834	38607	+	Chromosome (plasmid) partitioning protein ParA
ILI_00588	fig|662.705.peg.577	38632	39513	+	Chromosome (plasmid) partitioning protein ParB / Stage 0 sporulation protein J
ILI_00589	fig|662.705.peg.578	39754	40092	+	FIG048548: ATP synthase protein I2
ILI_00590	fig|662.705.peg.579	40101	40913	+	ATP synthase F0 sector subunit a
ILI_00591	fig|662.705.peg.580	40971	41225	+	ATP synthase F0 sector subunit c (EC 3.6.3.14)
ILI_00592	fig|662.705.peg.581	41363	41770	+	ATP synthase F0 sector subunit b (EC 3.6.3.14)
ILI_00593	fig|662.705.peg.582	41785	42318	+	ATP synthase delta chain (EC 3.6.3.14)
ILI_00594	fig|662.705.peg.583	42332	43873	+	ATP synthase alpha chain (EC 3.6.3.14)
ILI_00595	fig|662.705.peg.584	43918	44784	+	ATP synthase gamma chain (EC 3.6.3.14)
ILI_00596	fig|662.705.peg.585	44820	46223	+	ATP synthase beta chain (EC 3.6.3.14)
ILI_00597	fig|662.705.peg.586	46242	46664	+	ATP synthase epsilon chain (EC 3.6.3.14)
ILI_00598	fig|662.705.peg.587	46814	48175	+	N-acetylglucosamine-1-phosphate uridyltransferase (EC 2.7.7.23) / Glucosamine-1-phosphate N-acetyltransferase (EC 2.3.1.157)
ILI_00599	fig|662.705.peg.588	48996	48256	-	Putative amino acid ABC transporter, permease protein
ILI_00600	fig|662.705.peg.589	49112	49888	+	Cyclohexadienyl dehydratase (EC 4.2.1.51)(EC 4.2.1.91)
ILI_00601	fig|662.705.peg.590	51138	49933	-	Multidrug resistance protein
ILI_00602	fig|662.705.peg.591	51291	52193	+	LysR-family transcriptional regulator YdhB
ILI_00603	fig|662.705.peg.592	53795	52248	-	Threonine dehydratase biosynthetic (EC 4.3.1.19)
ILI_00604	fig|662.705.peg.593	55639	53798	-	Dihydroxy-acid dehydratase (EC 4.2.1.9)
ILI_00605	fig|662.705.peg.594	56591	55653	-	Branched-chain amino acid aminotransferase (EC 2.6.1.42)
ILI_00606	fig|662.705.peg.595	56888	56604	-	Acetolactate synthase small subunit (EC 2.2.1.6)
ILI_00607	fig|662.705.peg.596	58546	56900	-	Acetolactate synthase large subunit (EC 2.2.1.6)
ILI_00608	fig|662.705.peg.597	59012	60535	+	MG(2+) CHELATASE FAMILY PROTEIN / ComM-related protein
ILI_00609	fig|662.705.peg.598	61547	60591	-	FIG01200359: hypothetical protein
ILI_00610	fig|662.705.peg.599	61881	61678	-	FIG01205478: hypothetical protein
ILI_00611	fig|662.705.peg.600	61850	62575	+	1-acyl-sn-glycerol-3-phosphate acyltransferase (EC 2.3.1.51)
ILI_00612	fig|662.705.peg.601	63224	62622	-	Periplasmic thiol:disulfide interchange protein DsbA
ILI_00613	fig|662.705.peg.602	64281	63259	-	YihE protein, a ser/thr kinase implicated in LPS synthesis and Cpx signalling
ILI_00614	fig|662.705.peg.603	65715	64294	-	Type cbb3 cytochrome oxidase biogenesis protein CcoG, involved in Cu oxidation
ILI_00615	fig|662.705.peg.604	66290	66024	-	Protein yihD
ILI_00616	fig|662.705.peg.605	66579	66457	-	FIG01201134: hypothetical protein
ILI_00617	fig|662.705.peg.606	66762	66640	-	hypothetical protein
ILI_00618	fig|662.705.peg.607	66921	67727	+	Hypothetical Transcriptional Regulator
ILI_00619	fig|662.705.peg.608	67798	68451	+	COG1272: Predicted membrane protein hemolysin III homolog
ILI_00620	fig|662.705.peg.609	69069	68485	-	FIG01199830: hypothetical protein
ILI_00621	fig|662.705.peg.610	70541	69096	-	Potassium uptake protein TrkH
ILI_00622	fig|662.705.peg.611	71927	70551	-	Trk system potassium uptake protein TrkA
ILI_00623	fig|662.705.peg.612	73274	71991	-	Ribosomal RNA small subunit methyltransferase B (EC 2.1.1.-)
ILI_00624	fig|662.705.peg.613	74302	73355	-	Methionyl-tRNA formyltransferase (EC 2.1.2.9)
ILI_00625	fig|662.705.peg.614	74854	74336	-	Peptide deformylase (EC 3.5.1.88)
ILI_00626	fig|662.705.peg.615	74993	76087	+	Uncharacterized protein with LysM domain, COG1652
ILI_00627	fig|662.705.peg.616	76071	77180	+	Rossmann fold nucleotide-binding protein Smf possibly involved in DNA uptake
ILI_00628	fig|662.705.peg.617	77183	77662	+	Protein of unknown function Smg
ILI_00629	fig|662.705.peg.618	77738	78307	+	Similar to C-terminal Zn-finger domain of DNA topoisomerase I
ILI_00630	fig|662.705.peg.619	79506	78373	-	Phosphoribosylaminoimidazole carboxylase ATPase subunit (EC 4.1.1.21)
ILI_00631	fig|662.705.peg.620	79996	79511	-	Phosphoribosylaminoimidazole carboxylase catalytic subunit (EC 4.1.1.21)
ILI_00632	fig|662.705.peg.621	80196	80753	+	TsaC protein (YrdC domain) required for threonylcarbamoyladenosine t(6)A37 modification in tRNA
ILI_00633	fig|662.705.peg.622	80801	81718	+	Coproporphyrinogen III oxidase, aerobic (EC 1.3.3.3)
ILI_00634	fig|662.705.peg.623	81820	82653	+	Shikimate 5-dehydrogenase I alpha (EC 1.1.1.25)
ILI_00635	fig|662.705.peg.624	82657	82920	+	FIG01199611: hypothetical protein
ILI_00636	fig|662.705.peg.625	83476	82928	-	carbonic anhydrase, family 3
ILI_00637	fig|662.705.peg.626	83744	83574	-	hypothetical protein
ILI_00638	fig|662.705.peg.627	84010	85484	+	Small Subunit Ribosomal RNA; ssuRNA; SSU rRNA
ILI_00639	fig|662.705.peg.628	109	222	+	hypothetical protein
ILI_00640	fig|662.705.peg.629	194	66	-	hypothetical protein
ILI_00641	fig|662.705.peg.630	21	134	+	hypothetical protein
ILI_00642	fig|662.705.peg.631	472	176	-	hypothetical protein
ILI_00643	fig|662.705.peg.632	15	194	+	hypothetical protein
ILI_00644	fig|662.705.peg.633	853	2424	+	Glutathione-regulated potassium-efflux system ATP-binding protein
ILI_00645	fig|662.705.peg.634	2421	3566	+	putative MFS transporter
ILI_00646	fig|662.705.peg.635	3937	3641	-	DNA-binding protein Fis
ILI_00647	fig|662.705.peg.636	4824	3961	-	tRNA dihydrouridine synthase B (EC 1.-.-.-)
ILI_00648	fig|662.705.peg.637	5956	5069	-	Ribosomal protein L11 methyltransferase (EC 2.1.1.-)
ILI_00649	fig|662.705.peg.638	7465	6122	-	Biotin carboxylase of acetyl-CoA carboxylase (EC 6.3.4.14)
ILI_00650	fig|662.705.peg.639	7941	7480	-	Biotin carboxyl carrier protein of acetyl-CoA carboxylase
ILI_00651	fig|662.705.peg.640	8452	8003	-	3-dehydroquinate dehydratase II (EC 4.2.1.10)
ILI_00652	fig|662.705.peg.641	10708	8756	-	Acetyl-coenzyme A synthetase (EC 6.2.1.1)
ILI_00653	fig|662.705.peg.642	11575	10946	-	3'-5' exonuclease domain similar to epsilon subunit of DNA polymerase III, PA3232-type
ILI_00654	fig|662.705.peg.643	13213	11609	-	Predicted signal-transduction protein containing cAMP-binding and CBS domains
ILI_00655	fig|662.705.peg.644	13669	14856	+	Probable 3-phenylpropionic acid transporter
ILI_00656	fig|662.705.peg.645	15334	18423	+	Sensor histidine kinase
ILI_00657	fig|662.705.peg.646	19899	18514	-	Fumarate hydratase class II (EC 4.2.1.2)
ILI_00658	fig|662.705.peg.647	20294	19917	-	FIG01201067: hypothetical protein
ILI_00659	fig|662.705.peg.648	20976	20494	-	FIG01201380: hypothetical protein
ILI_00660	fig|662.705.peg.649	22812	21085	-	Acetate permease ActP (cation/acetate symporter)
ILI_00661	fig|662.705.peg.650	23088	22825	-	FIG152265: Sodium:solute symporter associated protein
ILI_00662	fig|662.705.peg.651	23609	25360	+	K+/H+ antiporter
ILI_00663	fig|662.705.peg.652	25986	25357	-	Transcriptional regulator, LuxR family
ILI_00664	fig|662.705.peg.653	28013	26181	-	Cytochrome c-type biogenesis protein DsbD, protein-disulfide reductase (EC 1.8.1.8)
ILI_00665	fig|662.705.peg.654	29482	28175	-	C4-dicarboxylate transporter DcuA
ILI_00666	fig|662.705.peg.655	31110	29659	-	Aspartate ammonia-lyase (EC 4.3.1.1)
ILI_00667	fig|662.705.peg.656	31542	32060	+	FxsA protein
ILI_00668	fig|662.705.peg.657	32610	32131	-	tRNA (cytidine(34)-2'-O)-methyltransferase (EC 2.1.1.207)
ILI_00669	fig|662.705.peg.658	33355	32747	-	Manganese superoxide dismutase (EC 1.15.1.1)
ILI_00670	fig|662.705.peg.659	34924	33530	-	Copper sensory histidine kinase CpxA
ILI_00671	fig|662.705.peg.660	35613	34924	-	Copper-sensing two-component system response regulator CpxR
ILI_00672	fig|662.705.peg.661	35804	36316	+	P pilus assembly/Cpx signaling pathway, periplasmic inhibitor/zinc-resistance associated protein
ILI_00673	fig|662.705.peg.662	36380	37336	+	Cobalt-zinc-cadmium resistance protein
ILI_00674	fig|662.705.peg.663	37620	38582	+	6-phosphofructokinase (EC 2.7.1.11)
ILI_00675	fig|662.705.peg.664	40055	38673	-	Multi antimicrobial extrusion protein (Na(+)/drug antiporter), MATE family of MDR efflux pumps
ILI_00676	fig|662.705.peg.665	40296	40586	+	Heat shock protein 60 family co-chaperone GroES
ILI_00677	fig|662.705.peg.666	40664	42310	+	Heat shock protein 60 family chaperone GroEL
ILI_00678	fig|662.705.peg.667	42446	42577	+	hypothetical protein
ILI_00679	fig|662.705.peg.668	42625	43188	+	Uncharacterized low-complexity protein
ILI_00680	fig|662.705.peg.669	43786	43289	-	Arginine/ornithine antiporter ArcD
ILI_00681	fig|662.705.peg.670	44904	43882	-	Lysyl-lysine 2,3-aminomutase
ILI_00682	fig|662.705.peg.671	44937	45503	+	Translation elongation factor P
ILI_00683	fig|662.705.peg.672	45803	47173	+	FIG01199761: hypothetical protein
ILI_00684	fig|662.705.peg.673	47653	47276	-	Fumarate reductase subunit D
ILI_00685	fig|662.705.peg.674	48048	47665	-	Fumarate reductase subunit C
ILI_00686	fig|662.705.peg.675	48809	48051	-	Succinate dehydrogenase iron-sulfur protein (EC 1.3.99.1)
ILI_00687	fig|662.705.peg.676	50608	48809	-	Succinate dehydrogenase flavoprotein subunit (EC 1.3.99.1)
ILI_00688	fig|662.705.peg.677	51044	52015	+	Translation elongation factor P Lys34:lysine transferase
ILI_00689	fig|662.705.peg.678	52025	52399	+	FIG01203844: hypothetical protein
ILI_00690	fig|662.705.peg.679	52421	53056	+	Transcriptional regulator, TetR family
ILI_00691	fig|662.705.peg.680	53201	54157	+	FIG01202077: hypothetical protein
ILI_00692	fig|662.705.peg.681	55358	54231	-	Periplasmic septal ring factor with murein hydrolase activity EnvC/YibP
ILI_00693	fig|662.705.peg.682	56225	55404	-	Serine acetyltransferase (EC 2.3.1.30)
ILI_00694	fig|662.705.peg.683	57341	56304	-	Glycerol-3-phosphate dehydrogenase [NAD(P)+] (EC 1.1.1.94)
ILI_00695	fig|662.705.peg.684	58001	57537	-	Protein export cytoplasm chaperone protein (SecB, maintains protein to be exported in unfolded state)
ILI_00696	fig|662.705.peg.685	58661	58227	-	FIG136845: Rhodanese-related sulfurtransferase
ILI_00697	fig|662.705.peg.686	59209	60741	+	2,3-bisphosphoglycerate-independent phosphoglycerate mutase (EC 5.4.2.1)
ILI_00698	fig|662.705.peg.687	61711	60824	-	Permease of the drug/metabolite transporter (DMT) superfamily
ILI_00699	fig|662.705.peg.688	63259	61844	-	Transporter, putative
ILI_00700	fig|662.705.peg.689	64283	63426	-	Phosphatidylserine decarboxylase (EC 4.1.1.65)
ILI_00701	fig|662.705.peg.690	65464	64400	-	Ribosome small subunit-stimulated GTPase EngC
ILI_00702	fig|662.705.peg.691	65594	66139	+	3'-to-5' oligoribonuclease (orn)
ILI_00703	fig|662.705.peg.692	66296	66368	+	tRNA-Gly-GCC
ILI_00704	fig|662.705.peg.693	66414	66487	+	tRNA-Met-CAT
ILI_00705	fig|662.705.peg.694	203	87	-	hypothetical protein
ILI_00706	fig|662.705.peg.695	17	193	+	hypothetical protein
ILI_00707	fig|662.705.peg.696	439	651	+	hypothetical protein
ILI_00708	fig|662.705.peg.697	3997	2555	-	TPR repeat precursor
ILI_00709	fig|662.705.peg.698	4721	4035	-	Nitric oxide -responding transcriptional regulator Dnr (Crp/Fnr family)
ILI_00710	fig|662.705.peg.699	4934	5740	+	POSSIBLE METHYLTRANSFERASE (METHYLASE) (EC 2.1.1.-)
ILI_00711	fig|662.705.peg.700	5744	6067	+	hypothetical protein
ILI_00712	fig|662.705.peg.701	6852	6148	-	putative membrane protein
ILI_00713	fig|662.705.peg.702	9206	7113	-	Ferric vibriobactin receptor
ILI_00714	fig|662.705.peg.703	9393	10712	+	Enterobactin esterase
ILI_00715	fig|662.705.peg.704	10736	10930	+	MbtH protein
ILI_00716	fig|662.705.peg.705	10984	19446	+	Enterobactin synthetase component F, serine activating enzyme (EC 2.7.7.-)
ILI_00717	fig|662.705.peg.706	20347	19526	-	Ferric enterobactin transport ATP-binding protein FepC (TC 3.A.1.14.2) @ ABC-type Fe3+-siderophore transport system, ATPase component
ILI_00718	fig|662.705.peg.707	21389	20349	-	Ferric enterobactin transport system permease protein FepG (TC 3.A.1.14.2) @ ABC-type Fe3+-siderophore transport system, permease 2 component
ILI_00719	fig|662.705.peg.708	22468	21389	-	Ferric enterobactin transport system permease protein FepD (TC 3.A.1.14.2)
ILI_00720	fig|662.705.peg.709	22591	23880	+	Enterobactin exporter EntS
ILI_00721	fig|662.705.peg.710	24697	23912	-	Ferric enterobactin-binding periplasmic protein FepB (TC 3.A.1.14.2)
ILI_00722	fig|662.705.peg.711	24651	24770	+	hypothetical protein
ILI_00723	fig|662.705.peg.712	25087	24959	-	hypothetical protein
ILI_00724	fig|662.705.peg.713	25130	26011	+	Isochorismatase (EC 3.3.2.1) of siderophore biosynthesis
ILI_00725	fig|662.705.peg.714	27673	26054	-	2,3-dihydroxybenzoate-AMP ligase (EC 2.7.7.58)
ILI_00726	fig|662.705.peg.715	28860	27679	-	Isochorismate synthase (EC 5.4.4.2) of siderophore biosynthesis
ILI_00727	fig|662.705.peg.716	29038	29817	+	2,3-dihydro-2,3-dihydroxybenzoate dehydrogenase (EC 1.3.1.28)
ILI_00728	fig|662.705.peg.717	30924	29848	-	2-keto-3-deoxy-D-arabino-heptulosonate-7-phosphate synthase I alpha (EC 2.5.1.54)
ILI_00729	fig|662.705.peg.718	31462	31611	+	hypothetical protein
ILI_00730	fig|662.705.peg.719	31826	32521	+	4'-phosphopantetheinyl transferase (EC 2.7.8.-) [enterobactin] siderophore
ILI_00731	fig|662.705.peg.720	33316	32816	-	Permease of the major facilitator superfamily
ILI_00732	fig|662.705.peg.721	35871	34531	-	Type IV secretory pathway, VirD2 component
ILI_00733	fig|662.705.peg.722	36610	35861	-	Chromosome segregation ATPase
ILI_00734	fig|662.705.peg.723	36978	36847	-	hypothetical protein
ILI_00735	fig|662.705.peg.724	37354	37644	+	Predicted phage-specific transcriptional regulator
ILI_00736	fig|662.705.peg.725	37799	38284	+	hypothetical protein
ILI_00737	fig|662.705.peg.726	38872	38714	-	hypothetical protein
ILI_00738	fig|662.705.peg.727	40090	39119	-	Methyltransferase type 11
ILI_00739	fig|662.705.peg.728	40217	40957	+	Mobile element protein
ILI_00740	fig|662.705.peg.729	41092	41232	+	hypothetical protein
ILI_00741	fig|662.705.peg.730	42335	41562	-	hypothetical protein
ILI_00742	fig|662.705.peg.731	43192	42350	-	hypothetical protein
ILI_00743	fig|662.705.peg.732	44679	43333	-	Phage integrase
ILI_00744	fig|662.705.peg.733	44849	45484	+	Putative acetyltransferase
ILI_00745	fig|662.705.peg.734	46018	46434	+	Gfa-like protein
ILI_00746	fig|662.705.peg.735	46546	47568	+	hypothetical protein
ILI_00747	fig|662.705.peg.736	47712	48188	+	FIG01201438: hypothetical protein
ILI_00748	fig|662.705.peg.737	48173	48295	+	hypothetical protein
ILI_00749	fig|662.705.peg.738	48324	48902	+	cytidine/deoxycytidylate deaminase/nudix/methyltransferase domains protein
ILI_00750	fig|662.705.peg.739	49152	49286	+	hypothetical protein
ILI_00751	fig|662.705.peg.740	49362	49637	+	hypothetical protein
ILI_00752	fig|662.705.peg.741	49820	49990	+	hypothetical protein
ILI_00753	fig|662.705.peg.742	50149	50658	+	hypothetical protein
ILI_00754	fig|662.705.peg.743	50796	51227	+	hypothetical protein
ILI_00755	fig|662.705.peg.744	51425	51703	+	hypothetical protein
ILI_00756	fig|662.705.peg.745	51837	52244	+	hypothetical protein
ILI_00757	fig|662.705.peg.746	52936	53226	+	hypothetical protein
ILI_00758	fig|662.705.peg.747	53388	53735	+	hypothetical protein
ILI_00759	fig|662.705.peg.748	53887	54762	+	hypothetical protein
ILI_00760	fig|662.705.peg.749	55521	54931	-	hypothetical protein
ILI_00761	fig|662.705.peg.750	55900	56931	+	RelA/SpoT
ILI_00762	fig|662.705.peg.751	57228	57581	+	hypothetical protein
ILI_00763	fig|662.705.peg.752	178	44	-	hypothetical protein
ILI_00764	fig|662.705.peg.753	66	182	+	hypothetical protein
ILI_00765	fig|662.705.peg.754	188	75	-	hypothetical protein
ILI_00766	fig|662.705.peg.755	756	971	+	RNA-binding protein
ILI_00767	fig|662.705.peg.756	1737	934	-	Glutamate racemase (EC 5.1.1.3)
ILI_00768	fig|662.705.peg.757	2461	1769	-	conserved hypothetical protein [Pyrococcus horikoshii]; COG2102: Predicted ATPases of PP-loop superfamily; IPR002761: Domain of unknown function DUF71
ILI_00769	fig|662.705.peg.758	4356	2521	-	Outer membrane vitamin B12 receptor BtuB
ILI_00770	fig|662.705.peg.759	4797	5906	+	tRNA (uracil(54)-C5)-methyltransferase (EC 2.1.1.35)
ILI_00771	fig|662.705.peg.760	6337	5972	-	ATPase of the AAA+ class
ILI_00772	fig|662.705.peg.761	6978	6337	-	Unsaturated fatty acid biosythesis repressor FabR, TetR family
ILI_00773	fig|662.705.peg.762	7272	8672	+	Soluble pyridine nucleotide transhydrogenase (EC 1.6.1.1)
ILI_00774	fig|662.705.peg.763	10079	8730	-	DNA-damage-inducible protein F
ILI_00775	fig|662.705.peg.764	10929	10135	-	O-methyltransferase-related protein
ILI_00776	fig|662.705.peg.765	11734	11114	-	SOS-response repressor and protease LexA (EC 3.4.21.88)
ILI_00777	fig|662.705.peg.766	12103	14529	+	Glycerol-3-phosphate acyltransferase (EC 2.3.1.15)
ILI_00778	fig|662.705.peg.767	15447	14593	-	4-hydroxybenzoate polyprenyltransferase (EC 2.5.1.39)
ILI_00779	fig|662.705.peg.768	15987	15448	-	Chorismate--pyruvate lyase (EC 4.1.3.40)
ILI_00780	fig|662.705.peg.769	16149	16559	+	Flagellar biosynthesis protein FliL
ILI_00781	fig|662.705.peg.770	17464	16622	-	GlpG protein (membrane protein of glp regulon)
ILI_00782	fig|662.705.peg.771	17784	17464	-	Thiosulfate sulfurtransferase GlpE (EC 2.8.1.1)
ILI_00783	fig|662.705.peg.772	19135	18278	-	RNA polymerase sigma factor RpoH
ILI_00784	fig|662.705.peg.773	20280	19312	-	Cell division protein FtsX
ILI_00785	fig|662.705.peg.774	20944	20270	-	Cell division transporter, ATP-binding protein FtsE (TC 3.A.5.1.1)
ILI_00786	fig|662.705.peg.775	22193	20967	-	Signal recognition particle receptor protein FtsY (=alpha subunit) (TC 3.A.5.1.1)
ILI_00787	fig|662.705.peg.776	22424	23023	+	16S rRNA (guanine(966)-N(2))-methyltransferase (EC 2.1.1.171) ## SSU rRNA m(2)G966
ILI_00788	fig|662.705.peg.777	23049	23315	+	FIG01199926: hypothetical protein
ILI_00789	fig|662.705.peg.778	23957	23373	-	Multiple antibiotic resistance protein marC
ILI_00790	fig|662.705.peg.779	24285	24064	-	FIG01200152: hypothetical protein
ILI_00791	fig|662.705.peg.780	24975	24355	-	Putative inner membrane protein
ILI_00792	fig|662.705.peg.781	26425	26057	-	FIG00919732: hypothetical protein
ILI_00793	fig|662.705.peg.782	26622	26482	-	hypothetical protein
ILI_00794	fig|662.705.peg.783	26753	27082	+	FIG01199558: hypothetical protein
ILI_00795	fig|662.705.peg.784	28092	27079	-	FIG01201461: hypothetical protein
ILI_00796	fig|662.705.peg.785	28810	28376	-	Mobile element protein
ILI_00797	fig|662.705.peg.786	30207	28990	-	Permease of the major facilitator superfamily
ILI_00798	fig|662.705.peg.787	30875	30462	-	Predicted protein-tyrosine phosphatase
ILI_00799	fig|662.705.peg.788	31971	30970	-	NAD-dependent glyceraldehyde-3-phosphate dehydrogenase (EC 1.2.1.12)
ILI_00800	fig|662.705.peg.789	32349	32014	-	Transcriptional regulator, ArsR family
ILI_00801	fig|662.705.peg.790	33109	32504	-	Predicted signal transduction protein
ILI_00802	fig|662.705.peg.791	33728	33153	-	Predicted signal transduction protein
ILI_00803	fig|662.705.peg.792	34370	33753	-	Homoserine/homoserine lactone efflux protein
ILI_00804	fig|662.705.peg.793	34394	35446	+	Lysophospholipase L2 (EC 3.1.1.5)
ILI_00805	fig|662.705.peg.794	35691	36515	+	Cof protein, HD superfamily hydrolase
ILI_00806	fig|662.705.peg.795	37036	36566	-	FIG006231: RNA-binding protein
ILI_00807	fig|662.705.peg.796	37084	38634	+	FIG028593: membrane protein
ILI_00808	fig|662.705.peg.797	38634	39230	+	FIG00920769: hypothetical protein
ILI_00809	fig|662.705.peg.798	41800	39314	-	Sensory box/GGDEF family protein
ILI_00810	fig|662.705.peg.799	42655	41939	-	Putative FMN hydrolase (EC 3.1.3.-); 5-Amino-6-(5'-phosphoribitylamino)uracil phosphatase
ILI_00811	fig|662.705.peg.800	43596	42664	-	Tyrosine recombinase XerC
ILI_00812	fig|662.705.peg.801	44293	43562	-	Protein of unknown function DUF484
ILI_00813	fig|662.705.peg.802	45072	44287	-	Diaminopimelate epimerase (EC 5.1.1.7)
ILI_00814	fig|662.705.peg.803	46381	45128	-	Diaminopimelate decarboxylase (EC 4.1.1.20)
ILI_00815	fig|662.705.peg.804	46559	46443	-	hypothetical protein
ILI_00816	fig|662.705.peg.805	46634	46948	+	Frataxin homolog CyaY, facilitates iron supply for heme A synthesis or Fe-S cluster assembly
ILI_00817	fig|662.705.peg.806	49546	47018	-	Adenylate cyclase (EC 4.6.1.1)
ILI_00818	fig|662.705.peg.807	49893	50831	+	Porphobilinogen deaminase (EC 2.5.1.61)
ILI_00819	fig|662.705.peg.808	50834	51562	+	Uroporphyrinogen-III synthase (EC 4.2.1.75)
ILI_00820	fig|662.705.peg.809	51580	52791	+	Uroporphyrinogen-III methyltransferase (EC 2.1.1.107)
ILI_00821	fig|662.705.peg.810	52791	53972	+	Uncharacterized protein EC-HemY, likely associated with heme metabolism based on gene clustering with hemC, hemD in Proteobacteria (unrelated to HemY-type PPO in GramPositives)
ILI_00822	fig|662.705.peg.811	54738	54651	-	tRNA-Ser-TGA
ILI_00823	fig|662.705.peg.812	54927	54807	-	5S RNA
ILI_00824	fig|662.705.peg.813	127	5	-	hypothetical protein
ILI_00825	fig|662.705.peg.814	52	183	+	hypothetical protein
ILI_00826	fig|662.705.peg.815	53	187	+	hypothetical protein
ILI_00827	fig|662.705.peg.816	1310	531	-	Phosphoadenylyl-sulfate reductase [thioredoxin] (EC 1.8.4.8)
ILI_00828	fig|662.705.peg.817	3039	1303	-	Sulfite reductase [NADPH] hemoprotein beta-component (EC 1.8.1.2)
ILI_00829	fig|662.705.peg.818	4910	3039	-	Sulfite reductase [NADPH] flavoprotein alpha-component (EC 1.8.1.2)
ILI_00830	fig|662.705.peg.819	5282	5028	-	Thymidylate kinase
ILI_00831	fig|662.705.peg.820	6075	5416	-	ABC-type Fe3+-hydroxamate transport system, periplasmic component
ILI_00832	fig|662.705.peg.821	6389	6174	-	Putative inner membrane protein
ILI_00833	fig|662.705.peg.822	7501	6554	-	tRNA dihydrouridine synthase A
ILI_00834	fig|662.705.peg.823	7844	7728	-	hypothetical protein
ILI_00835	fig|662.705.peg.824	7856	8320	+	Zinc uptake regulation protein ZUR
ILI_00836	fig|662.705.peg.825	8330	8791	+	Chemotaxis protein CheX
ILI_00837	fig|662.705.peg.826	10543	8891	-	Glucose-6-phosphate isomerase (EC 5.3.1.9)
ILI_00838	fig|662.705.peg.827	10849	11268	+	FIG004064: hypothetical protein
ILI_00839	fig|662.705.peg.828	12392	11307	-	Alanine racemase (EC 5.1.1.1)
ILI_00840	fig|662.705.peg.829	13797	12397	-	Replicative DNA helicase (EC 3.6.1.-)
ILI_00841	fig|662.705.peg.830	14018	14782	+	Arginine/ornithine antiporter ArcD
ILI_00842	fig|662.705.peg.831	15312	14860	-	LSU ribosomal protein L9p
ILI_00843	fig|662.705.peg.832	15573	15346	-	SSU ribosomal protein S18p @ SSU ribosomal protein S18p, zinc-independent
ILI_00844	fig|662.705.peg.833	15745	15590	-	Primosomal replication protein N
ILI_00845	fig|662.705.peg.834	15861	15736	-	hypothetical protein
ILI_00846	fig|662.705.peg.835	16290	15901	-	SSU ribosomal protein S6p
ILI_00847	fig|662.705.peg.836	17206	16535	-	Ribulose-phosphate 3-epimerase (EC 5.1.3.1)
ILI_00848	fig|662.705.peg.837	18138	17299	-	Methyl-directed repair DNA adenine methylase (EC 2.1.1.72)
ILI_00849	fig|662.705.peg.838	19719	18208	-	DamX, an inner membrane protein involved in bile resistance
ILI_00850	fig|662.705.peg.839	20872	19772	-	3-dehydroquinate synthase (EC 4.2.3.4)
ILI_00851	fig|662.705.peg.840	21423	20905	-	Shikimate kinase I (EC 2.7.1.71)
ILI_00852	fig|662.705.peg.841	23293	21611	-	Type IV pilus biogenesis protein PilQ
ILI_00853	fig|662.705.peg.842	23897	23382	-	Type IV pilus biogenesis protein PilP
ILI_00854	fig|662.705.peg.843	24480	23887	-	Type IV pilus biogenesis protein PilO
ILI_00855	fig|662.705.peg.844	25048	24473	-	Type IV pilus biogenesis protein PilN
ILI_00856	fig|662.705.peg.845	26048	25032	-	Type IV pilus biogenesis protein PilM
ILI_00857	fig|662.705.peg.846	26193	28754	+	Multimodular transpeptidase-transglycosylase (EC 2.4.1.129) (EC 3.4.-.-)
ILI_00858	fig|662.705.peg.847	29719	28808	-	Hydrogen peroxide-inducible genes activator
ILI_00859	fig|662.705.peg.848	29889	30617	+	Peroxiredoxin family protein/glutaredoxin
ILI_00860	fig|662.705.peg.849	30809	32281	+	Dihydrolipoamide dehydrogenase (EC 1.8.1.4)
ILI_00861	fig|662.705.peg.850	32508	32368	-	hypothetical protein
ILI_00862	fig|662.705.peg.851	32725	32606	-	hypothetical protein
ILI_00863	fig|662.705.peg.852	32871	32722	-	hypothetical protein
ILI_00864	fig|662.705.peg.853	35004	33130	-	Argininosuccinate lyase (EC 4.3.2.1) / N-acetylglutamate synthase (EC 2.3.1.1)
ILI_00865	fig|662.705.peg.854	36461	35247	-	Argininosuccinate synthase (EC 6.3.4.5)
ILI_00866	fig|662.705.peg.855	37337	36546	-	Acetylglutamate kinase (EC 2.7.2.8)
ILI_00867	fig|662.705.peg.856	38363	37359	-	N-acetyl-gamma-glutamyl-phosphate reductase (EC 1.2.1.38)
ILI_00868	fig|662.705.peg.857	38508	39644	+	Acetylornithine deacetylase (EC 3.5.1.16)
ILI_00869	fig|662.705.peg.858	39917	42550	+	Phosphoenolpyruvate carboxylase (EC 4.1.1.31)
ILI_00870	fig|662.705.peg.859	42976	43515	+	Transcriptional regulator, PadR family
ILI_00871	fig|662.705.peg.860	44488	43586	-	5,10-methylenetetrahydrofolate reductase (EC 1.5.1.20)
ILI_00872	fig|662.705.peg.861	47159	44751	-	Aspartokinase (EC 2.7.2.4) / Homoserine dehydrogenase (EC 1.1.1.3)
ILI_00873	fig|662.705.peg.862	48335	47175	-	Cystathionine gamma-synthase (EC 2.5.1.48)
ILI_00874	fig|662.705.peg.863	48402	48524	+	hypothetical protein
ILI_00875	fig|662.705.peg.864	48561	48881	+	Methionine repressor MetJ
ILI_00876	fig|662.705.peg.865	50272	48995	-	NADP-dependent malic enzyme (EC 1.1.1.40)
ILI_00877	fig|662.705.peg.866	50955	50479	-	Bacterioferritin
ILI_00878	fig|662.705.peg.867	18	176	+	hypothetical protein
ILI_00879	fig|662.705.peg.868	151	285	+	hypothetical protein
ILI_00880	fig|662.705.peg.869	162	31	-	hypothetical protein
ILI_00881	fig|662.705.peg.870	109	182	+	tRNA-Met-CAT
ILI_00882	fig|662.705.peg.871	1933	806	-	Epoxyqueuosine (oQ) reductase QueG
ILI_00883	fig|662.705.peg.872	2146	1964	-	hypothetical protein
ILI_00884	fig|662.705.peg.873	2210	2674	+	TsaE protein, required for threonylcarbamoyladenosine t(6)A37 formation in tRNA
ILI_00885	fig|662.705.peg.874	2668	4377	+	N-acetylmuramoyl-L-alanine amidase (EC 3.5.1.28)
ILI_00886	fig|662.705.peg.875	4396	6408	+	DNA mismatch repair protein MutL
ILI_00887	fig|662.705.peg.876	6405	7337	+	tRNA dimethylallyltransferase (EC 2.5.1.75)
ILI_00888	fig|662.705.peg.877	7532	7795	+	RNA-binding protein Hfq
ILI_00889	fig|662.705.peg.878	7834	9123	+	GTP-binding protein HflX
ILI_00890	fig|662.705.peg.879	9169	10374	+	HflK protein
ILI_00891	fig|662.705.peg.880	10377	11357	+	HflC protein
ILI_00892	fig|662.705.peg.881	11606	11421	-	Putative inner membrane protein YjeT (clustered with HflC)
ILI_00893	fig|662.705.repeat.2	11779	13095	+	Adenylosuccinate synthetase (EC 6.3.4.4)
ILI_00894	fig|662.705.peg.882	13312	13947	+	Sodium-type flagellar protein MotX
ILI_00895	fig|662.705.peg.883	15212	14028	-	Flavohemoprotein (Hemoglobin-like protein) (Flavohemoglobin) (Nitric oxide dioxygenase) (EC 1.14.12.17)
ILI_00896	fig|662.705.peg.884	15370	15795	+	Nitrite-sensitive transcriptional repressor NsrR
ILI_00897	fig|662.705.repeat.3	15911	18418	+	3'-to-5' exoribonuclease RNase R
ILI_00898	fig|662.705.peg.885	18486	19229	+	23S rRNA (guanosine-2'-O-) -methyltransferase rlmB (EC 2.1.1.-)
ILI_00899	fig|662.705.repeat.4	19340	20026	+	Phosphoglycolate phosphatase (EC 3.1.3.18)
ILI_00900	fig|662.705.peg.886	20143	21159	+	Tryptophanyl-tRNA synthetase (EC 6.1.1.2)
ILI_00901	fig|662.705.repeat.5	21591	21217	-	FIG01200941: hypothetical protein
ILI_00902	fig|662.705.peg.887	22136	25087	+	Extracellular deoxyribonuclease Xds
ILI_00903	fig|662.705.repeat.6	25277	25864	+	Para-aminobenzoate synthase, amidotransferase component (EC 2.6.1.85)
ILI_00904	fig|662.705.peg.888	26226	27437	+	Acetylornithine aminotransferase (EC 2.6.1.11) / N-succinyl-L,L-diaminopimelate aminotransferase (EC 2.6.1.17) / Succinylornithine transaminase (EC 2.6.1.81)
ILI_00905	fig|662.705.peg.889	27547	28566	+	Arginine N-succinyltransferase (EC 2.3.1.109)
ILI_00906	fig|662.705.peg.890	28595	30052	+	Succinylglutamic semialdehyde dehydrogenase (EC 1.2.1.71)
ILI_00907	fig|662.705.peg.891	30301	31092	+	FIG008480: hypothetical protein
ILI_00908	fig|662.705.peg.892	31861	31229	-	Cyclic AMP receptor protein
ILI_00909	fig|662.705.peg.893	32971	32102	-	Phosphoribulokinase (EC 2.7.1.19) homolog, function unknown
ILI_00910	fig|662.705.repeat.7	33309	33097	-	FIG01199774: hypothetical protein
ILI_00911	fig|662.705.peg.894	34350	33343	-	Hydrolase, alpha/beta fold family functionally coupled to Phosphoribulokinase
ILI_00912	fig|662.705.peg.895	34926	34438	-	FIG01200117: hypothetical protein
ILI_00913	fig|662.705.peg.896	36902	34923	-	Glutathione-regulated potassium-efflux system ATP-binding protein
ILI_00914	fig|662.705.repeat.8	37052	37645	+	Glutathione-regulated potassium-efflux system ancillary protein KefG
ILI_00915	fig|662.705.repeat.9	37629	39425	+	Glutathione-regulated potassium-efflux system protein KefB
ILI_00916	fig|662.705.peg.897	39459	39659	+	Putative cytoplasmic protein ,probably associated with Glutathione-regulated potassium-efflux
ILI_00917	fig|662.705.peg.898	39752	40303	+	FKBP-type peptidyl-prolyl cis-trans isomerase SlyD (EC 5.2.1.8)
ILI_00918	fig|662.705.peg.899	40460	40329	-	hypothetical protein
ILI_00919	fig|662.705.repeat.10	40423	41376	+	Isoaspartyl aminopeptidase (EC 3.4.19.5) @ Asp-X dipeptidase
ILI_00920	fig|662.705.peg.900	41687	41460	-	Protein SlyX
ILI_00921	fig|662.705.peg.901	42670	41684	-	FOG: WD40 repeat
ILI_00922	fig|662.705.peg.902	42799	43581	+	FKBP-type peptidyl-prolyl cis-trans isomerase FkpA precursor (EC 5.2.1.8)
ILI_00923	fig|662.705.repeat.11	43767	44447	+	YheO-like PAS domain
ILI_00924	fig|662.705.peg.903	44444	44839	+	tRNA 5-methylaminomethyl-2-thiouridine synthase TusD
ILI_00925	fig|662.705.repeat.12	44836	45192	+	tRNA 5-methylaminomethyl-2-thiouridine synthase TusC
ILI_00926	fig|662.705.peg.904	45200	45475	+	tRNA 5-methylaminomethyl-2-thiouridine synthase TusB
ILI_00927	fig|662.705.peg.905	45653	46027	+	SSU ribosomal protein S12p (S23e)
ILI_00928	fig|662.705.repeat.13	46129	46599	+	SSU ribosomal protein S7p (S5e)
ILI_00929	fig|662.705.peg.906	46675	48774	+	Translation elongation factor G
ILI_00930	fig|662.705.repeat.14	166	285	+	hypothetical protein
ILI_00931	fig|662.705.peg.907	338	1432	+	Probable RND efflux membrane fusion protein
ILI_00932	fig|662.705.peg.908	1432	4545	+	RND multidrug efflux transporter; Acriflavin resistance protein
ILI_00933	fig|662.705.repeat.15	5201	4626	-	FIG01199934: hypothetical protein
ILI_00934	fig|662.705.peg.909	5416	5733	+	protein of unknown function DUF1244
ILI_00935	fig|662.705.repeat.16	6890	5796	-	Cysteine synthase B (EC 2.5.1.47)
ILI_00936	fig|662.705.peg.910	7030	7494	+	Putative HTH-type transcriptional regulator ybaO
ILI_00937	fig|662.705.repeat.17	7951	10992	+	D-Tyr-tRNAtyr deacylase
ILI_00938	fig|662.705.peg.911	11921	11061	-	Acyl-CoA thioesterase II (EC 3.1.2.-)
ILI_00939	fig|662.705.repeat.18	12162	12596	+	Lipoprotein-related protein
ILI_00940	fig|662.705.peg.912	12929	12627	-	Predicted methylated DNA-protein cysteine methyltransferase
ILI_00941	fig|662.705.repeat.19	13187	13930	+	FIG01200141: hypothetical protein
ILI_00942	fig|662.705.peg.913	14083	16086	+	FOG: GGDEF domain
ILI_00943	fig|662.705.peg.914	16187	16059	-	hypothetical protein
ILI_00944	fig|662.705.peg.915	16533	17267	+	tRNA (guanosine(18)-2'-O)-methyltransferase (EC 2.1.1.34)
ILI_00945	fig|662.705.peg.916	17515	17934	+	Inosine monophosphate dehydrogenase-related protein
ILI_00946	fig|662.705.repeat.20	18335	20413	+	Lead, cadmium, zinc and mercury transporting ATPase (EC 3.6.3.3) (EC 3.6.3.5); Copper-translocating P-type ATPase (EC 3.6.3.4)
ILI_00947	fig|662.705.peg.917	20727	21485	+	Uridine phosphorylase (EC 2.4.2.3)
ILI_00948	fig|662.705.repeat.21	22802	21642	-	FIG01199829: hypothetical protein
ILI_00949	fig|662.705.peg.918	24957	22966	-	Methyl-accepting chemotaxis protein I (serine chemoreceptor protein)
ILI_00950	fig|662.705.peg.919	25227	25577	+	YcfF/hinT protein: a purine nucleoside phosphoramidase
ILI_00951	fig|662.705.repeat.22	25647	27044	+	hypothetical protein
ILI_00952	fig|662.705.peg.920	27044	27436	+	YcfL protein: an outer membrane lipoprotein that is part of a salvage cluster
ILI_00953	fig|662.705.peg.921	27503	28093	+	Lipoprotein YcfM, part of a salvage pathway of unknown substrate
ILI_00954	fig|662.705.peg.922	28118	28999	+	Thiamine kinase (EC 2.7.1.89) @ Adenosylcobinamide kinase (EC 2.7.1.156)
ILI_00955	fig|662.705.peg.923	29075	29617	+	YcfP protein: probably an esterase that is part of a salvage cluster
ILI_00956	fig|662.705.peg.924	30151	31440	+	NADH dehydrogenase (EC 1.6.99.3)
ILI_00957	fig|662.705.repeat.23	32065	31517	-	Putative ribosomal-protein-serine acetyltransferase
ILI_00958	fig|662.705.peg.925	32954	32226	-	FIG01200265: hypothetical protein
ILI_00959	fig|662.705.peg.926	36462	33001	-	Transcription-repair coupling factor
ILI_00960	fig|662.705.peg.927	37037	36468	-	FIG01200287: hypothetical protein
ILI_00961	fig|662.705.repeat.24	37371	38495	+	Lipoprotein releasing system transmembrane protein LolC
ILI_00962	fig|662.705.peg.928	38488	39195	+	Lipoprotein releasing system ATP-binding protein LolD
ILI_00963	fig|662.705.repeat.25	39198	40442	+	Lipoprotein releasing system transmembrane protein LolE
ILI_00964	fig|662.705.peg.929	41100	40591	-	FIG01199889: hypothetical protein
ILI_00965	fig|662.705.peg.930	41109	43364	+	DNA internalization-related competence protein ComEC/Rec2
ILI_00966	fig|662.705.repeat.26	43396	45144	+	Lipid A export ATP-binding/permease protein MsbA (EC 3.6.3.25)
ILI_00967	fig|662.705.peg.931	45150	46157	+	Tetraacyldisaccharide 4'-kinase (EC 2.7.1.130)
ILI_00968	fig|662.705.peg.932	46138	46317	+	FIG002473: Protein YcaR in KDO2-Lipid A biosynthesis cluster
ILI_00969	fig|662.705.peg.933	46317	47072	+	3-deoxy-manno-octulosonate cytidylyltransferase (EC 2.7.7.38)
ILI_00970	fig|662.705.repeat.27	48712	47153	-	FIG004684: SpoVR-like protein
ILI_00971	fig|662.705.peg.934	49995	48724	-	UPF0229 protein YeaH
ILI_00972	fig|662.705.peg.935	51977	50043	-	Serine protein kinase (prkA protein), P-loop containing
ILI_00973	fig|662.705.repeat.28	52128	52277	+	hypothetical protein
ILI_00974	fig|662.705.peg.936	52971	52471	-	FIG00920830: hypothetical protein
ILI_00975	fig|662.705.repeat.29	53773	53108	-	Arginine/ornithine antiporter ArcD
ILI_00976	fig|662.705.peg.937	54668	53928	-	Pyruvate formate-lyase activating enzyme (EC 1.97.1.4)
ILI_00977	fig|662.705.peg.938	55857	54880	-	FIG01200071: hypothetical protein
ILI_00978	fig|662.705.repeat.30	58287	56011	-	Pyruvate formate-lyase (EC 2.3.1.54)
ILI_00979	fig|662.705.peg.939	60138	58591	-	FIG01200042: hypothetical protein
ILI_00980	fig|662.705.repeat.31	60592	62067	+	54K polar flagellar sheath protein A
ILI_00981	fig|662.705.peg.940	62332	63102	+	Arginine/ornithine ABC transporter, ATP-binding protein AotP
ILI_00982	fig|662.705.repeat.32	63186	63956	+	Lysine-arginine-ornithine-binding periplasmic protein precursor (TC 3.A.1.3.1)
ILI_00983	fig|662.705.peg.941	64038	64778	+	Arginine/ornithine ABC transporter, permease protein AotQ
ILI_00984	fig|662.705.peg.942	64782	65459	+	Histidine ABC transporter, permease protein HisM (TC 3.A.1.3.1)
ILI_00985	fig|662.705.repeat.33	65614	68337	+	FIG01200241: hypothetical protein
ILI_00986	fig|662.705.peg.943	69236	68430	-	Exodeoxyribonuclease III (EC 3.1.11.2)
ILI_00987	fig|662.705.repeat.34	69496	69332	-	FIG01200298: hypothetical protein
ILI_00988	fig|662.705.peg.944	70041	69496	-	Primosomal replication protein N prime prime
ILI_00989	fig|662.705.peg.945	70823	70038	-	FIG011065: hypothetical protein
ILI_00990	fig|662.705.repeat.35	72913	70838	-	ATP-dependent helicase DinG/Rad3
ILI_00991	fig|662.705.peg.946	73429	74508	+	Outer membrane protein OmpT
ILI_00992	fig|662.705.peg.947	74585	75262	+	putative secreted protein
ILI_00993	fig|662.705.repeat.36	76049	75348	-	Ribosomal large subunit pseudouridine synthase E (EC 4.2.1.70)
ILI_00994	fig|662.705.peg.948	76199	76324	+	hypothetical protein
ILI_00995	fig|662.705.peg.949	76361	78586	+	Isocitrate dehydrogenase [NADP] (EC 1.1.1.42); Monomeric isocitrate dehydrogenase [NADP] (EC 1.1.1.42)
ILI_00996	fig|662.705.repeat.37	78988	78770	-	Cold shock protein CspD
ILI_00997	fig|662.705.peg.950	79003	79227	+	hypothetical protein
ILI_00998	fig|662.705.peg.951	79810	80013	+	ATP-dependent Clp protease adaptor protein ClpS
ILI_00999	fig|662.705.repeat.38	80064	82331	+	ATP-dependent Clp protease ATP-binding subunit ClpA
ILI_01000	fig|662.705.peg.952	82683	82465	-	Translation initiation factor 1
ILI_01001	fig|662.705.repeat.39	83100	82765	-	Arginine-tRNA-protein transferase (EC 2.3.2.8)
ILI_01002	fig|662.705.peg.953	84170	83463	-	Leucyl/phenylalanyl-tRNA--protein transferase (EC 2.3.2.6)
ILI_01003	fig|662.705.peg.954	84210	84686	+	FIG106692: Outer membrane lipoprotein
ILI_01004	fig|662.705.repeat.40	84976	86256	+	5-Enolpyruvylshikimate-3-phosphate synthase (EC 2.5.1.19)
ILI_01005	fig|662.705.peg.955	86568	86320	-	FIG00948954: hypothetical protein YciN
ILI_01006	fig|662.705.peg.956	86939	86811	-	hypothetical protein
ILI_01007	fig|662.705.peg.957	87003	89633	+	DNA topoisomerase I (EC 5.99.1.2)
ILI_01008	fig|662.705.repeat.41	90242	91459	+	Glucose-1-phosphate adenylyltransferase (EC 2.7.7.27)
ILI_01009	fig|662.705.peg.958	91449	92906	+	Glycogen synthase, ADP-glucose transglucosylase (EC 2.4.1.21)
ILI_01010	fig|662.705.repeat.42	93082	93819	+	Beta-ketoadipate enol-lactone hydrolase, putative
ILI_01011	fig|662.705.peg.959	94183	93851	-	FIG01200883: hypothetical protein
ILI_01012	fig|662.705.repeat.43	94878	94192	-	COG0398: uncharacterized membrane protein
ILI_01013	fig|662.705.peg.960	95583	94993	-	Positive regulator of competence TfoX
ILI_01014	fig|662.705.peg.961	97081	96077	-	Purine nucleotide synthesis repressor
ILI_01015	fig|662.705.peg.962	98197	97550	-	Chaperone protein TorD
ILI_01016	fig|662.705.peg.963	98464	99174	+	TorCAD operon transcriptional regulatory protein TorR
ILI_01017	fig|662.705.peg.964	100032	99247	-	Membrane Protein Functionally coupled to the MukBEF Chromosome Partitioning Mechanism
ILI_01018	fig|662.705.repeat.44	100102	100938	+	S-adenosylmethionine-dependent methyltransferase Functionally Coupled to the MukBEF Chromosome Partitioning Mechanism
ILI_01019	fig|662.705.peg.965	100941	102278	+	Chromosome partition protein MukF
ILI_01020	fig|662.705.repeat.45	102259	102984	+	Chromosome partition protein MukE
ILI_01021	fig|662.705.peg.966	102981	107450	+	Chromosome partition protein MukB
ILI_01022	fig|662.705.repeat.46	107746	107594	-	hypothetical protein
ILI_01023	fig|662.705.peg.967	108942	107974	-	FIG002781: Alpha-L-glutamate ligase family protein
ILI_01024	fig|662.705.repeat.47	110451	108946	-	FIG139976: hypothetical protein
ILI_01025	fig|662.705.peg.968	111209	110463	-	FIG008443: hypothetical protein
ILI_01026	fig|662.705.peg.969	112457	111486	-	tRNA (5-methoxyuridine) 34 synthase
ILI_01027	fig|662.705.repeat.48	113276	112539	-	tRNA (uridine-5-oxyacetic acid methyl ester) 34 synthase
ILI_01028	fig|662.705.peg.970	114203	113370	-	FIG003003: hypothetical protein
ILI_01029	fig|662.705.repeat.49	114510	116288	+	Aspartyl-tRNA synthetase (EC 6.1.1.12)
ILI_01030	fig|662.705.peg.971	116432	117178	+	FIG000859: hypothetical protein YebC
ILI_01031	fig|662.705.peg.972	117271	117792	+	Crossover junction endodeoxyribonuclease RuvC (EC 3.1.22.4)
ILI_01032	fig|662.705.repeat.50	117860	118471	+	Holliday junction DNA helicase RuvA
ILI_01033	fig|662.705.peg.973	118696	119763	+	Holliday junction DNA helicase RuvB
ILI_01034	fig|662.705.repeat.51	120225	121811	+	Cytochrome d ubiquinol oxidase subunit I (EC 1.10.3.-)
ILI_01035	fig|662.705.peg.974	121829	122965	+	Cytochrome d ubiquinol oxidase subunit II (EC 1.10.3.-)
ILI_01036	fig|662.705.peg.975	123078	123380	+	Cyd operon protein YbgE
ILI_01037	fig|662.705.repeat.52	123673	123972	+	4-hydroxybenzoyl-CoA thioesterase family active site
ILI_01038	fig|662.705.peg.976	123962	124660	+	MotA/TolQ/ExbB proton channel family protein
ILI_01039	fig|662.705.repeat.53	124664	125107	+	Tol biopolymer transport system, TolR protein
ILI_01040	fig|662.705.peg.977	125121	126188	+	TolA protein
ILI_01041	fig|662.705.peg.978	126225	127553	+	tolB protein precursor, periplasmic protein involved in the tonb-independent uptake of group A colicins
ILI_01042	fig|662.705.peg.979	127584	128108	+	18K peptidoglycan-associated outer membrane lipoprotein; Peptidoglycan-associated lipoprotein precursor; Outer membrane protein P6; OmpA/MotB precursor
ILI_01043	fig|662.705.repeat.54	128124	128876	+	TPR repeat containing exported protein; Putative periplasmic protein contains a protein prenylyltransferase domain
ILI_01044	fig|662.705.peg.980	129128	130189	+	Quinolinate synthetase (EC 2.5.1.72)
ILI_01045	fig|662.705.repeat.55	130308	131351	+	Putative potassium channel protein
ILI_01046	fig|662.705.peg.981	131351	131767	+	Membrane protein with DUF350 domain
ILI_01047	fig|662.705.peg.982	131776	132345	+	FIG01201199: hypothetical protein
ILI_01048	fig|662.705.repeat.56	132354	133520	+	Similarity with glutathionylspermidine synthase (EC 6.3.1.8), group 1
ILI_01049	fig|662.705.peg.983	134205	133594	-	FIG01202069: hypothetical protein
ILI_01050	fig|662.705.peg.984	134257	136437	+	Sensor histidine kinase
ILI_01051	fig|662.705.repeat.57	136400	136678	+	Sensor histidine kinase
ILI_01052	fig|662.705.peg.985	137181	137630	+	FIG01200055: hypothetical protein
ILI_01053	fig|662.705.peg.986	137775	137859	+	tRNA-Ser-GGA
ILI_01054	fig|662.705.peg.987	137789	137926	+	hypothetical protein
ILI_01055	fig|662.705.repeat.58	137923	138057	+	hypothetical protein
ILI_01056	fig|662.705.peg.988	138264	138136	-	hypothetical protein
ILI_01057	fig|662.705.repeat.59	139605	138613	-	Cytochrome d ubiquinol oxidase subunit II (EC 1.10.3.-)
ILI_01058	fig|662.705.peg.989	140939	139608	-	Cytochrome d ubiquinol oxidase subunit I (EC 1.10.3.-)
ILI_01059	fig|662.705.peg.990	141756	142004	+	hypothetical protein
ILI_01060	fig|662.705.peg.991	142995	142288	-	FIG01203481: hypothetical protein
ILI_01061	fig|662.705.repeat.60	143178	143053	-	hypothetical protein
ILI_01062	fig|662.705.peg.992	143771	145408	+	Methyl-accepting chemotaxis protein I (serine chemoreceptor protein)
ILI_01063	fig|662.705.peg.993	145848	147014	+	RND efflux system, membrane fusion protein CmeA
ILI_01064	fig|662.705.peg.994	147017	150178	+	RND efflux system, inner membrane transporter CmeB
ILI_01065	fig|662.705.repeat.61	150366	150821	+	Transcriptional regulator, MarR family
ILI_01066	fig|662.705.peg.995	151822	150866	-	Transporter
ILI_01067	fig|662.705.repeat.62	152066	152179	+	hypothetical protein
ILI_01068	fig|662.705.peg.996	152424	153446	+	Tryptophanyl-tRNA synthetase (EC 6.1.1.2)
ILI_01069	fig|662.705.peg.997	154487	153531	-	UPF0325 protein YaeH
ILI_01070	fig|662.705.peg.998	155812	154484	-	Putative phospholipase C
ILI_01071	fig|662.705.peg.999	155961	156119	+	hypothetical protein
ILI_01072	fig|662.705.peg.1000	156104	156370	+	FIG01201966: hypothetical protein
ILI_01073	fig|662.705.peg.1001	156526	158154	+	Methyl-accepting chemotaxis protein I (serine chemoreceptor protein)
ILI_01074	fig|662.705.peg.1002	159030	158260	-	tRNA-(ms[2]io[6]A)-hydroxylase (EC 1.-.-.-)
ILI_01075	fig|662.705.repeat.63	159826	159128	-	ATPase involved in DNA repair
ILI_01076	fig|662.705.peg.1003	159858	159974	+	hypothetical protein
ILI_01077	fig|662.705.peg.1004	160206	161180	+	Cys regulon transcriptional activator CysB
ILI_01078	fig|662.705.peg.1005	161234	162430	+	SAM-dependent methyltransferases
ILI_01079	fig|662.705.repeat.64	163648	162524	-	Alanine dehydrogenase (EC 1.4.1.1)
ILI_01080	fig|662.705.peg.1006	163805	164299	+	Leucine-responsive regulatory protein, regulator for leucine (or lrp) regulon and high-affinity branched-chain amino acid transport system
ILI_01081	fig|662.705.peg.1007	164452	167499	+	Cell division protein FtsK
ILI_01082	fig|662.705.peg.1008	167561	168187	+	Outer membrane lipoprotein carrier protein LolA
ILI_01083	fig|662.705.peg.1009	168194	169543	+	FIG065221: Holliday junction DNA helicase
ILI_01084	fig|662.705.peg.1010	169635	170942	+	Seryl-tRNA synthetase (EC 6.1.1.11)
ILI_01085	fig|662.705.peg.1011	171139	171405	+	Hypothetical Zinc-finger containing protein
ILI_01086	fig|662.705.repeat.65	172755	171475	-	Adenosylmethionine-8-amino-7-oxononanoate aminotransferase (EC 2.6.1.62)
ILI_01087	fig|662.705.peg.1012	172886	173938	+	Biotin synthase (EC 2.8.1.6)
ILI_01088	fig|662.705.peg.1013	173925	175076	+	8-amino-7-oxononanoate synthase (EC 2.3.1.47)
ILI_01089	fig|662.705.peg.1014	175076	175897	+	Biotin synthesis protein BioC
ILI_01090	fig|662.705.peg.1015	175894	176580	+	Dethiobiotin synthetase (EC 6.3.3.3)
ILI_01091	fig|662.705.repeat.66	176829	176662	-	FIG01200397: hypothetical protein
ILI_01092	fig|662.705.peg.1016	177339	178208	+	Probable protease htpX homolog (EC 3.4.24.-)
ILI_01093	fig|662.705.repeat.67	178418	178837	+	FIG002994: Putative transcriptional regulator
ILI_01094	fig|662.705.peg.1017	178834	179559	+	Oxidoreductase, short-chain dehydrogenase/reductase family (EC 1.1.1.-)
ILI_01095	fig|662.705.peg.1018	179572	180882	+	COG2907: Amine oxidase, flavin-containing
ILI_01096	fig|662.705.peg.1019	180884	181702	+	FIG001571: Hypothetical protein
ILI_01097	fig|662.705.repeat.68	181696	182952	+	S-adenosyl-L-methionine dependent methyltransferase, similar to cyclopropane-fatty-acyl-phospholipid synthase
ILI_01098	fig|662.705.repeat.69	183027	183140	+	hypothetical protein
ILI_01099	fig|662.705.peg.1020	183431	184024	+	FIG026291: Hypothetical periplasmic protein
ILI_01100	fig|662.705.repeat.70	184024	184557	+	FIG002577: Putative lipoprotein precursor
ILI_01101	fig|662.705.peg.1021	186061	184691	-	Adenylosuccinate lyase (EC 4.3.2.2)
ILI_01102	fig|662.705.peg.1022	186832	186215	-	FIG002903: a protein of unknown function perhaps involved in purine metabolism
ILI_01103	fig|662.705.peg.1023	187967	186843	-	tRNA-specific 2-thiouridylase MnmA
ILI_01104	fig|662.705.repeat.71	188156	188425	+	FIG01202679: hypothetical protein
ILI_01105	fig|662.705.peg.1024	188543	189847	+	Inosine-guanosine kinase (EC 2.7.1.73)
ILI_01106	fig|662.705.peg.1025	190381	189974	-	DNA-binding protein H-NS
ILI_01107	fig|662.705.peg.1026	191256	192857	+	Na+/H+ antiporter
ILI_01108	fig|662.705.repeat.72	192946	193062	+	hypothetical protein
ILI_01109	fig|662.705.peg.1027	193229	194125	+	ATP phosphoribosyltransferase (EC 2.4.2.17)
ILI_01110	fig|662.705.repeat.73	194131	195429	+	Histidinol dehydrogenase (EC 1.1.1.23)
ILI_01111	fig|662.705.peg.1028	195442	196482	+	Histidinol-phosphate aminotransferase (EC 2.6.1.9)
ILI_01112	fig|662.705.repeat.74	196552	197625	+	Histidinol-phosphatase (EC 3.1.3.15) / Imidazoleglycerol-phosphate dehydratase (EC 4.2.1.19)
ILI_01113	fig|662.705.peg.1029	197652	198266	+	Imidazole glycerol phosphate synthase amidotransferase subunit (EC 2.4.2.-)
ILI_01114	fig|662.705.peg.1030	198279	199016	+	Phosphoribosylformimino-5-aminoimidazole carboxamide ribotide isomerase (EC 5.3.1.16)
ILI_01115	fig|662.705.peg.1031	198998	199771	+	Imidazole glycerol phosphate synthase cyclase subunit (EC 4.1.3.-)
ILI_01116	fig|662.705.peg.1032	199768	200403	+	Phosphoribosyl-AMP cyclohydrolase (EC 3.5.4.19) / Phosphoribosyl-ATP pyrophosphatase (EC 3.6.1.31)
ILI_01117	fig|662.705.peg.1033	201194	200679	-	UPF0225 protein YchJ
ILI_01118	fig|662.705.peg.1034	202496	201282	-	Predicted signal transduction protein
ILI_01119	fig|662.705.peg.1035	203266	202595	-	UDP-2,3-diacylglucosamine diphosphatase (EC 3.6.1.54)
ILI_01120	fig|662.705.peg.1036	203887	203393	-	Peptidyl-prolyl cis-trans isomerase PpiB (EC 5.2.1.8)
ILI_01121	fig|662.705.peg.1037	204090	205472	+	Cysteinyl-tRNA synthetase (EC 6.1.1.16)
ILI_01122	fig|662.705.peg.1038	205560	206138	+	Thymidine kinase (EC 2.7.1.21)
ILI_01123	fig|662.705.peg.1039	206798	206199	-	FIG01201543: hypothetical protein
ILI_01124	fig|662.705.peg.1040	207661	206834	-	Nucleoside-diphosphate-sugar epimerase
ILI_01125	fig|662.705.peg.1041	208558	207680	-	Putative transcriptional regulator
ILI_01126	fig|662.705.peg.1042	208648	209094	+	FIG01199884: hypothetical protein
ILI_01127	fig|662.705.peg.1043	209371	209138	-	DNA-binding protein inhibitor Id-2-related protein
ILI_01128	fig|662.705.peg.1044	209671	210531	+	Formate efflux transporter (TC 2.A.44 family)
ILI_01129	fig|662.705.peg.1045	210754	210617	-	hypothetical protein
ILI_01130	fig|662.705.peg.1046	211921	211109	-	YbbM seven transmembrane helix protein
ILI_01131	fig|662.705.peg.1047	212384	212563	+	Periplasmic nitrate reductase component NapE
ILI_01132	fig|662.705.peg.1048	212614	213798	+	Cytochrome c-type protein NapC
ILI_01133	fig|662.705.peg.1049	213825	216287	+	Trimethylamine-N-oxide reductase (EC 1.6.6.9)
ILI_01134	fig|662.705.peg.1050	216486	218225	+	Alpha-galactosidase
ILI_01135	fig|662.705.peg.1051	219518	218304	-	Predicted manganese transporter, 11 TMS
ILI_01136	fig|662.705.peg.1052	219705	220610	+	Manganese-dependent inorganic pyrophosphatase (EC 3.6.1.1)
ILI_01137	fig|662.705.peg.1053	220679	221068	+	FIG01200523: hypothetical protein
ILI_01138	fig|662.705.peg.1054	221942	221151	-	Peptide transport system ATP-binding protein SapF
ILI_01139	fig|662.705.peg.1055	222934	221939	-	Peptide transport system ATP-binding protein SapD
ILI_01140	fig|662.705.peg.1056	223821	222934	-	Peptide transport system permease protein SapC
ILI_01141	fig|662.705.peg.1057	224770	223808	-	Peptide transport system permease protein SapB
ILI_01142	fig|662.705.peg.1058	226389	224770	-	Peptide transport periplasmic protein SapA
ILI_01143	fig|662.705.peg.1059	227602	226595	-	Psp operon transcriptional activator
ILI_01144	fig|662.705.peg.1060	227835	228506	+	Phage shock protein A
ILI_01145	fig|662.705.peg.1061	228521	228754	+	Phage shock protein B
ILI_01146	fig|662.705.peg.1062	228747	229136	+	Phage shock protein C
ILI_01147	fig|662.705.peg.1063	229298	230329	+	Probable Co/Zn/Cd efflux system membrane fusion protein
ILI_01148	fig|662.705.peg.1064	230331	231428	+	Probable Co/Zn/Cd efflux system membrane fusion protein
ILI_01149	fig|662.705.peg.1065	231425	234535	+	Acriflavin resistance protein
ILI_01150	fig|662.705.peg.1066	234608	235174	+	DNA-3-methyladenine glycosylase (EC 3.2.2.20)
ILI_01151	fig|662.705.peg.1067	236059	235199	-	Lipase chaperone
ILI_01152	fig|662.705.peg.1068	237001	236072	-	Lipase precursor (EC 3.1.1.3)
ILI_01153	fig|662.705.peg.1069	238431	237226	-	Cystathionine beta-lyase (EC 4.4.1.8)
ILI_01154	fig|662.705.peg.1070	240097	238643	-	Cardiolipin synthetase (EC 2.7.8.-)
ILI_01155	fig|662.705.peg.1071	240528	241898	+	Putative sodium-dependent transporter
ILI_01156	fig|662.705.peg.1072	241980	242672	+	Pseudouridine synthase
ILI_01157	fig|662.705.peg.1073	242704	243645	+	Methyltransferase (EC 2.1.1.-)
ILI_01158	fig|662.705.peg.1074	244914	243859	-	NADH oxidoreductase hcr (EC 1.-.-.-)
ILI_01159	fig|662.705.peg.1075	246657	244996	-	Hydroxylamine reductase (EC 1.7.-.-)
ILI_01160	fig|662.705.peg.1076	248361	246832	-	Anaerobic nitric oxide reductase transcription regulator NorR
ILI_01161	fig|662.705.peg.1077	249043	248564	-	putative outer membrane lipoprotein Pcp
ILI_01162	fig|662.705.peg.1078	249778	249167	-	Putative phosphatidylglycerophosphate synthase
ILI_01163	fig|662.705.peg.1079	250418	249771	-	ABC transporter, ATP-binding protein YnjD
ILI_01164	fig|662.705.peg.1080	252093	250384	-	ABC transporter, permease protein YnjC
ILI_01165	fig|662.705.peg.1081	253263	252103	-	ABC transporter, periplasmic substrate-binding protein YnjB
ILI_01166	fig|662.705.peg.1082	254145	253699	-	Heat shock protein HslJ
ILI_01167	fig|662.705.peg.1083	254414	254578	+	Predicted Fe-S protein
ILI_01168	fig|662.705.peg.1084	254851	254714	-	FIG01200987: hypothetical protein
ILI_01169	fig|662.705.peg.1085	255029	255196	+	hypothetical protein
ILI_01170	fig|662.705.peg.1086	257039	255351	-	5'-nucleotidase (EC 3.1.3.5)
ILI_01171	fig|662.705.peg.1087	257891	258313	+	Transcriptional regulator, ArsR family
ILI_01172	fig|662.705.peg.1088	258738	258460	-	LSU ribosomal protein L25p
ILI_01173	fig|662.705.peg.1089	258769	258909	+	hypothetical protein
ILI_01174	fig|662.705.peg.1090	260347	259022	-	Signal transduction histidine kinase
ILI_01175	fig|662.705.peg.1091	261020	260361	-	DNA-binding response regulator
ILI_01176	fig|662.705.peg.1092	261522	261097	-	Arginine/ornithine antiporter ArcD
ILI_01177	fig|662.705.peg.1093	263369	261618	-	ATP-dependent RNA helicase YejH
ILI_01178	fig|662.705.peg.1094	263491	264192	+	Ribosomal small subunit pseudouridine synthase A (EC 4.2.1.70)
ILI_01179	fig|662.705.peg.1095	264507	264632	+	hypothetical protein
ILI_01180	fig|662.705.peg.1096	264629	265831	+	MFS family multidrug transport protein, bicyclomycin resistance protein
ILI_01181	fig|662.705.peg.1097	265831	266493	+	FIG00921398: hypothetical protein
ILI_01182	fig|662.705.peg.1098	267975	266524	-	Predicted nucleoside-diphosphate-sugar epimerases
ILI_01183	fig|662.705.peg.1099	268070	269446	+	Na+ driven multidrug efflux pump
ILI_01184	fig|662.705.peg.1100	269634	270305	+	AttE component of AttEFGH ABC transport system
ILI_01185	fig|662.705.peg.1101	270286	272739	+	AttF component of AttEFGH ABC transport system / AttG component of AttEFGH ABC transport system
ILI_01186	fig|662.705.peg.1102	272739	273863	+	AttH component of AttEFGH ABC transport system
ILI_01187	fig|662.705.peg.1103	274194	275345	+	Na+/H+ antiporter NhaA type
ILI_01188	fig|662.705.rna.11	276064	276699	+	Predicted transcriptional regulator for fatty acid degradation FadQ, TetR family
ILI_01189	fig|662.705.rna.12	276771	279053	+	Acyl-CoA dehydrogenase, short-chain specific (EC 1.3.99.2)
ILI_01190	fig|662.705.repeat.75	279228	280430	+	Short-chain alcohol dehydrogenase family
ILI_01191	fig|662.705.rna.13	282191	280509	-	TrkA, Potassium channel-family protein
ILI_01192	fig|662.705.rna.14	282633	282367	-	Glutaredoxin 1
ILI_01193	fig|662.705.peg.1104	282718	282858	+	hypothetical protein
ILI_01194	fig|662.705.peg.1105	283012	284256	+	Iron-containing alcohol dehydrogenase (EC 1.1.1.1)
ILI_01195	fig|662.705.peg.1106	285112	284333	-	Phosphogluconate repressor HexR, RpiR family
ILI_01196	fig|662.705.peg.1107	287145	285499	-	Glutamate decarboxylase, eukaryotic type (EC 4.1.1.15)
ILI_01197	fig|662.705.peg.1108	287175	287294	+	hypothetical protein
ILI_01198	fig|662.705.peg.1109	287869	287357	-	FIG01199945: hypothetical protein
ILI_01199	fig|662.705.peg.1110	288752	288078	-	Putative surface protein
ILI_01200	fig|662.705.peg.1111	290050	289130	-	Predicted signal transduction protein
ILI_01201	fig|662.705.peg.1112	290427	290293	-	hypothetical protein
ILI_01202	fig|662.705.peg.1113	290420	291007	+	Regulator of competence-specific genes
ILI_01203	fig|662.705.peg.1114	291749	291201	-	FIG01199724: hypothetical protein
ILI_01204	fig|662.705.peg.1115	292538	292041	-	Response regulator
ILI_01205	fig|662.705.peg.1116	294475	292535	-	sensor histidine kinase
ILI_01206	fig|662.705.peg.1117	294662	295930	+	FIG00919535: hypothetical protein
ILI_01207	fig|662.705.peg.1118	296068	297162	+	Phosphoserine aminotransferase (EC 2.6.1.52)
ILI_01208	fig|662.705.peg.1119	297253	298584	+	D-serine dehydratase (EC 4.3.1.18)
ILI_01209	fig|662.705.peg.1120	300403	298682	-	Transport ATP-binding protein CydC
ILI_01210	fig|662.705.peg.1121	302183	300396	-	Transport ATP-binding protein CydD
ILI_01211	fig|662.705.peg.1122	303246	302287	-	Thioredoxin reductase (EC 1.8.1.9)
ILI_01212	fig|662.705.peg.1123	303606	304262	+	FIG010427: hypothetical protein
ILI_01213	fig|662.705.peg.1124	304246	305481	+	CBSS-345074.3.peg.1627: Cysteine desulfurase (EC 2.8.1.7)
ILI_01214	fig|662.705.peg.1125	306402	305572	-	FIG01200281: hypothetical protein
ILI_01215	fig|662.705.peg.1126	306737	308074	+	GGDEF family protein
ILI_01216	fig|662.705.peg.1127	308040	308183	+	hypothetical protein
ILI_01217	fig|662.705.peg.1128	309587	308217	-	Di-and tricarboxylate transporter
ILI_01218	fig|662.705.peg.1129	310481	309807	-	SanA protein
ILI_01219	fig|662.705.peg.1130	312384	310696	-	NAD-dependent malic enzyme (EC 1.1.1.38)
ILI_01220	fig|662.705.peg.1131	312570	314957	+	HrpA-like helicase
ILI_01221	fig|662.705.peg.1132	315246	315623	+	FIG00921810: hypothetical protein
ILI_01222	fig|662.705.peg.1133	315953	317626	+	Phosphodiesterase/alkaline phosphatase D
ILI_01223	fig|662.705.peg.1134	318808	317705	-	Phosphoribosylaminoimidazole-succinocarboxamide synthase (EC 6.3.2.6)
ILI_01224	fig|662.705.peg.1135	319404	319012	-	Superfamily II DNA and RNA helicase
ILI_01225	fig|662.705.peg.1136	319998	319816	-	FIG01199901: hypothetical protein
ILI_01226	fig|662.705.peg.1137	321150	320176	-	FIG01201011: hypothetical protein
ILI_01227	fig|662.705.peg.1138	321895	321227	-	Outer membrane protein assembly factor YaeT precursor
ILI_01228	fig|662.705.peg.1139	322799	322104	-	FIG01199672: hypothetical protein
ILI_01229	fig|662.705.peg.1140	323688	323008	-	FIG01200393: hypothetical protein
ILI_01230	fig|662.705.peg.1141	323950	326985	+	Glycolate dehydrogenase (EC 1.1.99.14), subunit GlcD
ILI_01231	fig|662.705.peg.1142	327156	327043	-	hypothetical protein
ILI_01232	fig|662.705.peg.1143	327197	327520	+	Putative protein-S-isoprenylcysteine methyltransferase
ILI_01233	fig|662.705.peg.1144	328356	327631	-	FIG01199954: hypothetical protein
ILI_01234	fig|662.705.peg.1145	330227	328692	-	Histidine ammonia-lyase (EC 4.3.1.3)
ILI_01235	fig|662.705.peg.1146	331936	330239	-	Urocanate hydratase (EC 4.2.1.49)
ILI_01236	fig|662.705.peg.1147	333020	332010	-	Formiminoglutamase (EC 3.5.3.8)
ILI_01237	fig|662.705.peg.1148	334272	333022	-	Imidazolonepropionase (EC 3.5.2.7)
ILI_01238	fig|662.705.peg.1149	335109	334402	-	Histidine utilization repressor
ILI_01239	fig|662.705.peg.1150	335358	336101	+	putative SpoOM-related protein
ILI_01240	fig|662.705.peg.1151	337085	336108	-	FIG01199745: hypothetical protein
ILI_01241	fig|662.705.peg.1152	337489	339417	+	Threonyl-tRNA synthetase (EC 6.1.1.3)
ILI_01242	fig|662.705.peg.1153	339583	339972	+	Translation initiation factor 3
ILI_01243	fig|662.705.peg.1154	340094	340288	+	LSU ribosomal protein L35p
ILI_01244	fig|662.705.peg.1155	340329	340682	+	LSU ribosomal protein L20p
ILI_01245	fig|662.705.peg.1156	340872	341189	+	PlcB, ORFX, ORFP, ORFB, ORFA, ldh gene
ILI_01246	fig|662.705.peg.1157	341556	342365	+	FIG01199919: hypothetical protein
ILI_01247	fig|662.705.peg.1158	342543	342358	-	hypothetical protein
ILI_01248	fig|662.705.peg.1159	342862	343602	+	Transcriptional regulator, TetR family
ILI_01249	fig|662.705.peg.1160	343853	346231	+	Predicted exporter of the RND superfamily
ILI_01250	fig|662.705.peg.1161	346250	347041	+	Outer membrane lipoprotein-sorting protein
ILI_01251	fig|662.705.peg.1162	347052	348227	+	FIG01201466: hypothetical protein
ILI_01252	fig|662.705.peg.1163	348419	349402	+	Phenylalanyl-tRNA synthetase alpha chain (EC 6.1.1.20)
ILI_01253	fig|662.705.peg.1164	349421	351826	+	Phenylalanyl-tRNA synthetase beta chain (EC 6.1.1.20)
ILI_01254	fig|662.705.peg.1165	352921	352040	-	Arginine/ornithine antiporter ArcD
ILI_01255	fig|662.705.peg.1166	353456	353752	+	Integration host factor alpha subunit
ILI_01256	fig|662.705.peg.1167	354653	353874	-	FIG01199915: hypothetical protein
ILI_01257	fig|662.705.peg.1168	354891	355619	+	Thiopurine S-methyltransferase (EC 2.1.1.67)
ILI_01258	fig|662.705.peg.1169	356867	355692	-	Phosphoribosylglycinamide formyltransferase 2 (EC 2.1.2.-)
ILI_01259	fig|662.705.peg.1170	357898	357011	-	Cytidine deaminase (EC 3.5.4.5)
ILI_01260	fig|662.705.peg.1171	359006	358329	-	LrgA-associated membrane protein LrgB
ILI_01261	fig|662.705.peg.1172	359382	359008	-	Antiholin-like protein LrgA
ILI_01262	fig|662.705.peg.1173	360859	359438	-	Exodeoxyribonuclease I (EC 3.1.11.1)
ILI_01263	fig|662.705.peg.1174	360971	360846	-	hypothetical protein
ILI_01264	fig|662.705.peg.1175	362390	361017	-	L-cystine uptake protein TcyP
ILI_01265	fig|662.705.peg.1176	363280	362591	-	Predicted nucleoside-diphosphate-sugar epimerases
ILI_01266	fig|662.705.peg.1177	363529	364572	+	Nicotinate-nucleotide--dimethylbenzimidazole phosphoribosyltransferase (EC 2.4.2.21)
ILI_01267	fig|662.705.peg.1178	364704	365378	+	Cobalamin synthase (EC 2.7.8.26)
ILI_01268	fig|662.705.peg.1179	365375	365908	+	Adenosylcobinamide-phosphate guanylyltransferase (EC 2.7.7.62)
ILI_01269	fig|662.705.peg.1180	365920	366534	+	Alpha-ribazole-5'-phosphate phosphatase (EC 3.1.3.73)
ILI_01270	fig|662.705.peg.1181	366663	368459	+	Oligoendopeptidase F (EC 3.4.24.-)
ILI_01271	fig|662.705.peg.1182	368734	369762	+	Succinylglutamate desuccinylase (EC 3.5.1.96)
ILI_01272	fig|662.705.peg.1183	369827	370840	+	Vitamin B12 ABC transporter, permease component BtuC
ILI_01273	fig|662.705.peg.1184	370830	371594	+	Vitamin B12 ABC transporter, ATPase component BtuD
ILI_01274	fig|662.705.peg.1185	372240	371665	-	FIG01200147: hypothetical protein
ILI_01275	fig|662.705.peg.1186	372923	372351	-	FIG01200539: hypothetical protein
ILI_01276	fig|662.705.peg.1187	374236	373013	-	possible efflux permease
ILI_01277	fig|662.705.peg.1188	374343	375212	+	Transcriptional regulator, LysR family
ILI_01278	fig|662.705.peg.1189	375470	375240	-	Glutaredoxin
ILI_01279	fig|662.705.peg.1190	375609	376124	+	COG1451: Predicted metal-dependent hydrolase
ILI_01280	fig|662.705.peg.1191	376111	377238	+	Ribosomal RNA large subunit methyltransferase F (EC 2.1.1.51)
ILI_01281	fig|662.705.peg.1192	377630	377310	-	FIG01202039: hypothetical protein
ILI_01282	fig|662.705.peg.1193	379296	377701	-	carboxyl-terminal protease
ILI_01283	fig|662.705.peg.1194	380426	379662	-	FIG01199717: hypothetical protein
ILI_01284	fig|662.705.peg.1195	381131	380457	-	Predicted regulator PutR for proline utilization, GntR family
ILI_01285	fig|662.705.peg.1196	382816	381284	-	Ketoglutarate semialdehyde dehydrogenase (EC 1.2.1.26)
ILI_01286	fig|662.705.peg.1197	383743	382838	-	4-hydroxyproline epimerase (EC 5.1.1.8)
ILI_01287	fig|662.705.peg.1198	383711	383899	+	FIG01206793: hypothetical protein
ILI_01288	fig|662.705.peg.1199	383988	385205	+	D-amino acid dehydrogenase (EC 1.4.99.1) family protein in hydroxy-L-proline catabolic cluster
ILI_01289	fig|662.705.peg.1200	385329	386402	+	probable binding protein component of ABC transporter
ILI_01290	fig|662.705.peg.1201	386489	387463	+	Ornithine cyclodeaminase (EC 4.3.1.12)
ILI_01291	fig|662.705.peg.1202	387520	388434	+	1-pyrroline-4-hydroxy-2-carboxylate deaminase (EC 3.5.4.22)
ILI_01292	fig|662.705.peg.1203	388508	389629	+	Putrescine transport ATP-binding protein PotA (TC 3.A.1.11.1)
ILI_01293	fig|662.705.peg.1204	389626	390906	+	Spermidine Putrescine ABC transporter permease component PotB (TC 3.A.1.11.1)
ILI_01294	fig|662.705.peg.1205	390909	391757	+	Spermidine Putrescine ABC transporter permease component potC (TC_3.A.1.11.1)
ILI_01295	fig|662.705.peg.1206	392312	391878	-	FIG01200999: hypothetical protein
ILI_01296	fig|662.705.peg.1207	392615	395059	+	Microbial collagenase, secreted (EC 3.4.24.3)
ILI_01297	fig|662.705.peg.1208	397016	395220	-	Xaa-Pro aminopeptidase (EC 3.4.11.9)
ILI_01298	fig|662.705.peg.1209	398008	397016	-	Oligopeptide transport ATP-binding protein OppF (TC 3.A.1.5.1)
ILI_01299	fig|662.705.peg.1210	399001	398018	-	Oligopeptide transport ATP-binding protein OppD (TC 3.A.1.5.1)
ILI_01300	fig|662.705.peg.1211	399944	399012	-	Oligopeptide transport system permease protein OppC (TC 3.A.1.5.1)
ILI_01301	fig|662.705.peg.1212	400874	399954	-	Oligopeptide transport system permease protein OppB (TC 3.A.1.5.1)
ILI_01302	fig|662.705.peg.1213	402629	401019	-	Oligopeptide ABC transporter, periplasmic oligopeptide-binding protein OppA (TC 3.A.1.5.1)
ILI_01303	fig|662.705.peg.1214	404000	402894	-	Peptidase, M20A family
ILI_01304	fig|662.705.peg.1215	404539	405612	+	4-hydroxyphenylpyruvate dioxygenase (EC 1.13.11.27)
ILI_01305	fig|662.705.peg.1216	405605	406735	+	Homogentisate 1,2-dioxygenase (EC 1.13.11.5)
ILI_01306	fig|662.705.peg.1217	406745	407782	+	Fumarylacetoacetase (EC 3.7.1.2)
ILI_01307	fig|662.705.peg.1218	407804	408472	+	Maleylacetoacetate isomerase (EC 5.2.1.2) @ Glutathione S-transferase, zeta (EC 2.5.1.18)
ILI_01308	fig|662.705.peg.1219	408667	409326	+	Potential queD like
ILI_01309	fig|662.705.peg.1220	409446	409784	+	FIG01199754: hypothetical protein
ILI_01310	fig|662.705.peg.1221	409964	410037	+	tRNA-Val-GAC
ILI_01311	fig|662.705.peg.1222	410073	410146	+	tRNA-Val-GAC
ILI_01312	fig|662.705.peg.1223	410648	410409	-	hypothetical protein
ILI_01313	fig|662.705.peg.1224	411407	410769	-	Putative intracellular protease/amidase
ILI_01314	fig|662.705.peg.1225	411971	411573	-	Glyoxalase family protein
ILI_01315	fig|662.705.peg.1226	412749	412177	-	hypothetical protein
ILI_01316	fig|662.705.peg.1227	413391	412942	-	Ketosteroid isomerase-related protein
ILI_01317	fig|662.705.peg.1228	413924	413520	-	hypothetical protein
ILI_01318	fig|662.705.peg.1229	415165	414665	-	Histone acetyltransferase HPA2 and related acetyltransferases
ILI_01319	fig|662.705.peg.1230	415429	415316	-	hypothetical protein
ILI_01320	fig|662.705.peg.1231	415485	415601	+	hypothetical protein
ILI_01321	fig|662.705.peg.1232	416254	415850	-	FIG01062417: hypothetical protein
ILI_01322	fig|662.705.peg.1233	416728	416396	-	Protein of unknown function UPF0060
ILI_01323	fig|662.705.peg.1234	417260	416793	-	FIG01202540: hypothetical protein
ILI_01324	fig|662.705.peg.1235	418362	417679	-	FIG01202545: hypothetical protein
ILI_01325	fig|662.705.peg.1236	420087	418612	-	Putative symporter in putrescine utilization cluster
ILI_01326	fig|662.705.peg.1237	421449	420106	-	Gamma-glutamyl-putrescine synthetase (EC 6.3.1.11)
ILI_01327	fig|662.705.peg.1238	421790	422536	+	Gamma-glutamyl-GABA hydrolase (EC 3.5.1.94)
ILI_01328	fig|662.705.peg.1239	422555	423112	+	Putrescine utilization regulator
ILI_01329	fig|662.705.peg.1240	423148	424632	+	Gamma-glutamyl-aminobutyraldehyde dehydrogenase (EC 1.2.1.-)
ILI_01330	fig|662.705.peg.1241	424670	425947	+	Gamma-glutamyl-putrescine oxidase (EC1.4.3.-)
ILI_01331	fig|662.705.peg.1242	425965	426831	+	N-carbamoylputrescine amidase (3.5.1.53) / Aliphatic amidase AmiE (EC 3.5.1.4)
ILI_01332	fig|662.705.peg.1243	426844	427926	+	Agmatine deiminase (EC 3.5.3.12)
ILI_01333	fig|662.705.peg.1244	427981	429408	+	Gamma-glutamyl-aminobutyraldehyde dehydrogenase (EC 1.2.1.-)
ILI_01334	fig|662.705.peg.1245	429423	430694	+	Gamma-aminobutyrate:alpha-ketoglutarate aminotransferase (EC 2.6.1.19)
ILI_01335	fig|662.705.peg.1246	431215	432537	+	Rtn protein
ILI_01336	fig|662.705.peg.1247	433557	432670	-	Permease of the drug/metabolite transporter (DMT) superfamily
ILI_01337	fig|662.705.peg.1248	433668	434150	+	Transcriptional regulator, MarR family
ILI_01338	fig|662.705.peg.1249	434174	434527	+	Uncharacterized protein conserved in bacteria
ILI_01339	fig|662.705.peg.1250	434647	435081	+	Putative PRS2 protein
ILI_01340	fig|662.705.peg.1251	435284	435595	+	FIG01202175: hypothetical protein
ILI_01341	fig|662.705.peg.1252	436838	435747	-	ABC-type sulfate transport system, permease component
ILI_01342	fig|662.705.peg.1253	437316	436840	-	FIG01203079: hypothetical protein
ILI_01343	fig|662.705.peg.1254	440508	437326	-	FOG: CheY-like receiver
ILI_01344	fig|662.705.rna.15	442814	440658	-	diguanylate cyclase/phosphodiesterase (GGDEF & EAL domains) with PAS/PAC sensor(s)
ILI_01345	fig|662.705.peg.1255	443743	442814	-	Phosphate-binding protein
ILI_01346	fig|662.705.peg.1256	444736	444011	-	Type IV pilus (Tfp) assembly protein PilF
ILI_01347	fig|662.705.peg.1257	445857	444916	-	Homoserine O-succinyltransferase (EC 2.3.1.46)
ILI_01348	fig|662.705.peg.1258	446198	446584	+	FIG01201686: hypothetical protein
ILI_01349	fig|662.705.peg.1259	446687	447043	+	Ethidium bromide-methyl viologen resistance protein EmrE
ILI_01350	fig|662.705.peg.1260	447440	448414	+	Lipid A biosynthesis (KDO) 2-(lauroyl)-lipid IVA acyltransferase (EC 2.3.1.-)
ILI_01351	fig|662.705.peg.1261	449957	448485	-	Thermostable carboxypeptidase 1 (EC 3.4.17.19)
ILI_01352	fig|662.705.peg.1262	450130	450816	+	Putative threonine efflux protein
ILI_01353	fig|662.705.peg.1263	450816	451382	+	FIG01203265: hypothetical protein
ILI_01354	fig|662.705.peg.1264	452877	451501	-	Sodium/glycine symporter GlyP
ILI_01355	fig|662.705.peg.1265	453627	453785	+	FIG01199787: hypothetical protein
ILI_01356	fig|662.705.peg.1266	453817	454551	+	UPF0325 protein YaeH
ILI_01357	fig|662.705.peg.1267	455024	454641	-	FIG01202308: hypothetical protein
ILI_01358	fig|662.705.peg.1268	455489	455124	-	FIG01201206: hypothetical protein
ILI_01359	fig|662.705.peg.1269	457561	455636	-	Phosphoglycerol transferase I (EC 2.7.8.20)
ILI_01360	fig|662.705.peg.1270	458792	457785	-	L-proline glycine betaine binding ABC transporter protein ProX (TC 3.A.1.12.1)
ILI_01361	fig|662.705.peg.1271	459870	458785	-	L-proline glycine betaine ABC transport system permease protein ProW (TC 3.A.1.12.1)
ILI_01362	fig|662.705.peg.1272	461062	459875	-	L-proline glycine betaine ABC transport system permease protein ProV (TC 3.A.1.12.1)
ILI_01363	fig|662.705.peg.1273	461501	463381	+	Predicted signal-transduction protein containing cAMP-binding and CBS domains
ILI_01364	fig|662.705.peg.1274	463381	464127	+	DNA polymerase III epsilon subunit (EC 2.7.7.7)
ILI_01365	fig|662.705.peg.1275	464320	465978	+	High-affinity choline uptake protein BetT
ILI_01366	fig|662.705.peg.1276	466293	466826	+	L-2,4-diaminobutyric acid acetyltransferase (EC 2.3.1.-)
ILI_01367	fig|662.705.peg.1277	466861	468126	+	Diaminobutyrate-pyruvate aminotransferase (EC 2.6.1.46)
ILI_01368	fig|662.705.peg.1278	468141	468527	+	L-ectoine synthase (EC 4.2.1.-)
ILI_01369	fig|662.705.peg.1279	468614	470035	+	Aspartokinase (EC 2.7.2.4) associated with ectoine biosynthesis
ILI_01370	fig|662.705.peg.1280	470206	470640	+	Mobile element protein
ILI_01371	fig|662.705.peg.1281	472404	470839	-	Choline-sulfatase (EC 3.1.6.6)
ILI_01372	fig|662.705.peg.1282	472793	475123	+	TPR domain protein
ILI_01373	fig|662.705.peg.1283	475958	475170	-	Uncharacterized conserved protein
ILI_01374	fig|662.705.repeat.76	476137	477462	+	Putative arylsulfatase regulatory protein
ILI_01375	fig|662.705.rna.16	477516	478613	+	FOG: TPR repeat protein
ILI_01376	fig|662.705.peg.1284	478776	479774	+	putative nonspecific acid phosphatase precursor
ILI_01377	fig|662.705.peg.1285	481399	479882	-	Arylsulfatase (EC 3.1.6.1)
ILI_01378	fig|662.705.peg.1286	481573	481433	-	hypothetical protein
ILI_01379	fig|662.705.peg.1287	481647	483083	+	Arylsulfatase (EC 3.1.6.1)
ILI_01380	fig|662.705.peg.1288	483236	495376	+	RTX toxins and related Ca2+-binding proteins
ILI_01381	fig|662.705.peg.1289	495373	497544	+	Type I secretion system ATPase, LssB family LapB
ILI_01382	fig|662.705.peg.1290	497541	498854	+	Secretion protein, HlyD family
ILI_01383	fig|662.705.peg.1291	498870	500183	+	Agglutination protein
ILI_01384	fig|662.705.peg.1292	500176	500796	+	FIGfam020323
ILI_01385	fig|662.705.peg.1293	500786	501628	+	ABC-type phosphate transport system, periplasmic component
ILI_01386	fig|662.705.peg.1294	501806	502579	+	Transcriptional repressor of aga operon
ILI_01387	fig|662.705.peg.1295	502591	503631	+	Predicted dehydrogenase
ILI_01388	fig|662.705.peg.1296	503628	504098	+	FIG01203860: hypothetical protein
ILI_01389	fig|662.705.peg.1297	504283	505860	+	GGDEF family protein
ILI_01390	fig|662.705.peg.1298	506469	505912	-	FIG01200852: hypothetical protein
ILI_01391	fig|662.705.peg.1299	507092	506976	-	hypothetical protein
ILI_01392	fig|662.705.peg.1300	507347	507811	+	putative acetyltransferase [EC:2.3.1.-] [KO:K03830]
ILI_01393	fig|662.705.peg.1301	508061	509479	+	Transporter, putative
ILI_01394	fig|662.705.peg.1302	509483	510820	+	Sensor histidine kinase
ILI_01395	fig|662.705.peg.1303	510807	511280	+	Putative chemotaxis protein CheY
ILI_01396	fig|662.705.peg.1304	513091	511388	-	Predicted signal transduction protein
ILI_01397	fig|662.705.peg.1305	513579	514796	+	HD-domain protein
ILI_01398	fig|662.705.peg.1306	514999	515622	+	Probable homoserine/homoserine lactone efflux protein
ILI_01399	fig|662.705.peg.1307	515720	515851	+	hypothetical protein
ILI_01400	fig|662.705.peg.1308	515835	517376	+	FIG01203174: hypothetical protein
ILI_01401	fig|662.705.peg.1309	517399	518280	+	radical activating enzyme
ILI_01402	fig|662.705.peg.1310	519247	518300	-	LysR-family transcriptional regulator VCA0830
ILI_01403	fig|662.705.peg.1311	519650	520420	+	FIG01200665: hypothetical protein
ILI_01404	fig|662.705.peg.1312	520441	520581	+	hypothetical protein
ILI_01405	fig|662.705.peg.1313	520581	521183	+	SM-20-related protein
ILI_01406	fig|662.705.peg.1314	522473	521238	-	Putative metal-dependent phosphohydrolase with tandem HD motifs
ILI_01407	fig|662.705.peg.1315	523133	524326	+	Alcohol dehydrogenase (EC 1.1.1.1)
ILI_01408	fig|662.705.peg.1316	524488	525693	+	Tyrosine-specific transport protein
ILI_01409	fig|662.705.peg.1317	525968	527092	+	Response regulator containing a CheY-like receiver domain and an HD-GYP domain
ILI_01410	fig|662.705.peg.1318	527180	527398	+	FIG01200830: hypothetical protein
ILI_01411	fig|662.705.peg.1319	527723	528487	+	Ferric hydroxamate ABC transporter (TC 3.A.1.14.3), ATP-binding protein FhuC
ILI_01412	fig|662.705.peg.1320	528499	529383	+	Ferric hydroxamate ABC transporter (TC 3.A.1.14.3), periplasmic substrate binding protein FhuD
ILI_01413	fig|662.705.peg.1321	529380	531356	+	Ferric hydroxamate ABC transporter (TC 3.A.1.14.3), permease component FhuB
ILI_01414	fig|662.705.peg.1322	531556	533778	+	Ferric hydroxamate outer membrane receptor FhuA
ILI_01415	fig|662.705.peg.1323	534369	533821	-	FIG01200679: hypothetical protein
ILI_01416	fig|662.705.peg.1324	536396	534621	-	Type I secretion system ATPase, LssB family LapB
ILI_01417	fig|662.705.peg.1325	537791	536400	-	Lipid A export ATP-binding/permease protein MsbA
ILI_01418	fig|662.705.peg.1326	538902	538411	-	Fimbrial protein pilin
ILI_01419	fig|662.705.peg.1327	540450	539107	-	Sodium/glutamate symporter
ILI_01420	fig|662.705.peg.1328	541755	540877	-	Regulatory protein, LysR:LysR, substrate-binding
ILI_01421	fig|662.705.peg.1329	541859	542146	+	FIG01205142: hypothetical protein
ILI_01422	fig|662.705.peg.1330	542158	543135	+	Oxidoreductase
ILI_01423	fig|662.705.peg.1331	543906	543220	-	FIG01200174: hypothetical protein
ILI_01424	fig|662.705.peg.1332	543993	544187	+	FIG01201814: hypothetical protein
ILI_01425	fig|662.705.peg.1333	547083	544273	-	Chaperone protein DnaK
ILI_01426	fig|662.705.peg.1334	549109	547145	-	Sulfate permease
ILI_01427	fig|662.705.peg.1335	549741	549109	-	FIG01200730: hypothetical protein
ILI_01428	fig|662.705.peg.1336	550033	551574	+	GGDEF family protein
ILI_01429	fig|662.705.peg.1337	551658	552188	+	FIG01199775: hypothetical protein
ILI_01430	fig|662.705.peg.1338	552260	552394	+	hypothetical protein
ILI_01431	fig|662.705.peg.1339	552942	552430	-	FIG01200668: hypothetical protein
ILI_01432	fig|662.705.peg.1340	555001	553061	-	FIG01199897: hypothetical protein
ILI_01433	fig|662.705.peg.1341	555361	555011	-	FIG01199598: hypothetical protein
ILI_01434	fig|662.705.peg.1342	555564	556901	+	FIG01201336: hypothetical protein
ILI_01435	fig|662.705.peg.1343	557057	557353	+	FIG01201692: hypothetical protein
ILI_01436	fig|662.705.peg.1344	558032	557448	-	FMN-dependent NADH-azoreductase
ILI_01437	fig|662.705.peg.1345	558218	562204	+	ATP-dependent RNA helicase HrpA (EC 3.6.4.13)
ILI_01438	fig|662.705.peg.1346	562387	562866	+	FIG01200599: hypothetical protein
ILI_01439	fig|662.705.peg.1347	563066	563581	+	FIG01203717: hypothetical protein
ILI_01440	fig|662.705.peg.1348	563944	565524	+	Choline-glycine betaine transporter
ILI_01441	fig|662.705.peg.1349	565651	566040	+	FIG01201698: hypothetical protein
ILI_01442	fig|662.705.peg.1350	566698	566060	-	Sugar transferase SypR involved in lipopolysaccharide synthesis
ILI_01443	fig|662.705.peg.1351	567899	566709	-	Glycosyltransferase SypQ
ILI_01444	fig|662.705.peg.1352	569010	567892	-	Glycosyltransferase SypP
ILI_01445	fig|662.705.peg.1353	570605	569232	-	Polysaccharide biosynthesis chain length regulator SypO
ILI_01446	fig|662.705.peg.1354	571786	570662	-	Glycosyltransferase SypN
ILI_01447	fig|662.705.peg.1355	573266	571902	-	Membrane protein SypL involved in exopolysaccharide production
ILI_01448	fig|662.705.peg.1356	574693	573263	-	Oligosaccharide translocase SypK
ILI_01449	fig|662.705.peg.1357	575858	574686	-	Glycosyltransferase (EC 2.4.1.-) SypJ
ILI_01450	fig|662.705.peg.1358	577054	575870	-	Glycosyltransferase (EC 2.4.1.-) SypI
ILI_01451	fig|662.705.peg.1359	578269	577199	-	Glycosyltransferase (EC 2.4.1.-) SypH
ILI_01452	fig|662.705.peg.1360	579707	578244	-	Sigma-54 dependent transcriptional regulator SypG
ILI_01453	fig|662.705.peg.1361	580459	580079	-	Signal transduction histidine kinase SypF
ILI_01454	fig|662.705.peg.1362	581157	580471	-	Predicted protein SypD
ILI_01455	fig|662.705.peg.1363	583259	581157	-	Periplasmic protein SypC involved in polysaccharide export
ILI_01456	fig|662.705.peg.1364	584074	583256	-	Outer membrane protein SypB
ILI_01457	fig|662.705.peg.1365	584469	584149	-	Anti anti-sigma regulatory factor SypA; Anti-sigma F factor antagonist (spoIIAA-2); Anti-sigma B factor antagonist RsbV
ILI_01458	fig|662.705.peg.1366	584890	585735	+	DNA ligase (ATP) (EC 6.5.1.1)
ILI_01459	fig|662.705.peg.1367	586749	585751	-	FIG01199952: hypothetical protein
ILI_01460	fig|662.705.peg.1368	588254	586884	-	Multidrug and toxin extrusion (MATE) family efflux pump YdhE/NorM
ILI_01461	fig|662.705.peg.1369	588647	589258	+	Lumazine protein, riboflavin synthase homolog
ILI_01462	fig|662.705.peg.1370	589528	589334	-	FIG00920463: hypothetical protein
ILI_01463	fig|662.705.peg.1371	590648	589782	-	Ribulosamine/erythrulosamine 3-kinase potentially involved in protein deglycation
ILI_01464	fig|662.705.peg.1372	590873	591847	+	Chemotaxis protein CheC -- inhibitor of MCP methylation
ILI_01465	fig|662.705.peg.1373	591847	592809	+	diguanylate cyclase (GGDEF domain) with PAS/PAC sensor
ILI_01466	fig|662.705.peg.1374	593000	593344	+	Type IIA topoisomerase, B subunit
ILI_01467	fig|662.705.peg.1375	593884	593390	-	L-alanyl-gamma-D-glutamyl-L-diamino acid endopeptidase
ILI_01468	fig|662.705.peg.1376	594019	596037	+	Methyl-accepting chemotaxis protein I (serine chemoreceptor protein)
ILI_01469	fig|662.705.peg.1377	596245	596721	+	FIG01200221: hypothetical protein
ILI_01470	fig|662.705.peg.1378	596737	596877	+	hypothetical protein
ILI_01471	fig|662.705.peg.1379	596920	597300	+	FIG01202850: hypothetical protein
ILI_01472	fig|662.705.peg.1380	597349	597567	+	FIG01201774: hypothetical protein
ILI_01473	fig|662.705.peg.1381	598492	597671	-	Possible sterol desaturase
ILI_01474	fig|662.705.peg.1382	598627	599376	+	FIG074102: hypothetical protein
ILI_01475	fig|662.705.peg.1383	599552	600460	+	N-acetyl-D-glucosamine kinase (EC 2.7.1.59)
ILI_01476	fig|662.705.peg.1384	600930	600664	-	FIG01200346: hypothetical protein
ILI_01477	fig|662.705.peg.1385	602783	601005	-	Molybdopterin-guanine dinucleotide biosynthesis protein MobB / Molybdopterin biosynthesis protein MoeA
ILI_01478	fig|662.705.peg.1386	603367	602780	-	Molybdopterin-guanine dinucleotide biosynthesis protein MobA
ILI_01479	fig|662.705.peg.1387	604064	603345	-	ABC-type tungstate transport system, ATP-binding protein
ILI_01480	fig|662.705.peg.1388	604813	604115	-	ABC-type tungstate transport system, permease protein
ILI_01481	fig|662.705.peg.1389	605638	604820	-	ABC-type tungstate transport system, periplasmic binding protein
ILI_01482	fig|662.705.peg.1390	605973	607424	+	Sigma-54 dependent response regulator
ILI_01483	fig|662.705.peg.1391	607414	609453	+	Signal transduction histidine kinase
ILI_01484	fig|662.705.peg.1392	609680	609567	-	hypothetical protein
ILI_01485	fig|662.705.peg.1393	609670	611262	+	ABC transporter ATP-binding protein uup
ILI_01486	fig|662.705.peg.1394	612327	611503	-	Formate dehydrogenase chain D (EC 1.2.1.2)
ILI_01487	fig|662.705.peg.1395	612651	613115	+	FIG01199563: hypothetical protein
ILI_01488	fig|662.705.peg.1396	613105	613734	+	FIG01199722: hypothetical protein
ILI_01489	fig|662.705.peg.1397	614043	615704	+	Iron-sulfur cluster-binding protein
ILI_01490	fig|662.705.peg.1398	615714	616340	+	Putative formate dehydrogenase-specific chaperone
ILI_01491	fig|662.705.peg.1399	616414	616614	+	Formate dehydrogenase subunit or accessory protein
ILI_01492	fig|662.705.repeat.77	616625	619480	+	Formate dehydrogenase-O, major subunit (EC 1.2.1.2)
ILI_01493	fig|662.705.peg.1400	619492	620100	+	Formate dehydrogenase-O, iron-sulfur subunit (EC 1.2.1.2); Putative formate dehydrogenase iron-sulfur subunit (EC 1.2.1.2)
ILI_01494	fig|662.705.peg.1401	620115	621167	+	Formate dehydrogenase -O, gamma subunit (EC 1.2.1.2)
ILI_01495	fig|662.705.peg.1402	621151	621567	+	FIG01200211: hypothetical protein
ILI_01496	fig|662.705.peg.1403	621991	626076	+	Rhs family protein
ILI_01497	fig|662.705.peg.1404	626094	626510	+	hypothetical protein
ILI_01498	fig|662.705.peg.1405	627016	628236	+	Ammonium transporter
ILI_01499	fig|662.705.peg.1406	628442	628269	-	FIG01203123: hypothetical protein
ILI_01500	fig|662.705.peg.1407	628561	629292	+	NAD-dependent protein deacetylase of SIR2 family
ILI_01501	fig|662.705.peg.1408	630418	629381	-	ABC transporter, periplasmic spermidine putrescine-binding protein PotD (TC 3.A.1.11.1)
ILI_01502	fig|662.705.peg.1409	631699	630668	-	ABC transporter, periplasmic spermidine putrescine-binding protein PotD (TC 3.A.1.11.1)
ILI_01503	fig|662.705.peg.1410	632572	631802	-	Spermidine Putrescine ABC transporter permease component potC (TC_3.A.1.11.1)
ILI_01504	fig|662.705.peg.1411	633432	632572	-	Spermidine Putrescine ABC transporter permease component PotB (TC 3.A.1.11.1)
ILI_01505	fig|662.705.peg.1412	634528	633413	-	Putrescine transport ATP-binding protein PotA (TC 3.A.1.11.1)
ILI_01506	fig|662.705.peg.1413	634929	635726	+	Probable proline and glycine rich transmembrane protein gene in bax
ILI_01507	fig|662.705.peg.1414	635719	636555	+	Putative Bax protein
ILI_01508	fig|662.705.peg.1415	636569	637231	+	Hypothetical protein, bax gene locus
ILI_01509	fig|662.705.peg.1416	637431	638324	+	tRNA(Cytosine32)-2-thiocytidine synthetase
ILI_01510	fig|662.705.peg.1417	639412	638465	-	Universal stress protein E
ILI_01511	fig|662.705.peg.1418	640339	639593	-	Fumarate and nitrate reduction regulatory protein
ILI_01512	fig|662.705.peg.1419	641110	640430	-	Heavy-metal-associated domain (N-terminus) and membrane-bounded cytochrome biogenesis cycZ-like domain, possible membrane copper tolerance protein
ILI_01513	fig|662.705.peg.1420	641283	641119	-	Type cbb3 cytochrome oxidase biogenesis protein CcoS, involved in heme b insertion
ILI_01514	fig|662.705.peg.1421	643662	641299	-	Type cbb3 cytochrome oxidase biogenesis protein CcoI; Copper-translocating P-type ATPase (EC 3.6.3.4)
ILI_01515	fig|662.705.peg.1422	644143	643667	-	Putative analog of CcoH, COG3198
ILI_01516	fig|662.705.peg.1423	645223	644249	-	Cytochrome c oxidase subunit CcoP (EC 1.9.3.1)
ILI_01517	fig|662.705.peg.1424	645396	645223	-	Cytochrome c oxidase subunit CcoQ (EC 1.9.3.1)
ILI_01518	fig|662.705.peg.1425	646026	645406	-	Cytochrome c oxidase subunit CcoO (EC 1.9.3.1)
ILI_01519	fig|662.705.peg.1426	647466	646039	-	Cytochrome c oxidase subunit CcoN (EC 1.9.3.1)
ILI_01520	fig|662.705.peg.1427	647724	648080	+	FIG01199584: hypothetical protein
ILI_01521	fig|662.705.peg.1428	648194	649375	+	FIG00921036: hypothetical protein
ILI_01522	fig|662.705.peg.1429	649365	651086	+	Signal transduction histidine kinase
ILI_01523	fig|662.705.peg.1430	651628	651260	-	bacteriophage f237 ORF10
ILI_01524	fig|662.705.peg.1431	651828	652130	+	hypothetical protein
ILI_01525	fig|662.705.peg.1432	652130	654160	+	Phage replication initiation protein
ILI_01526	fig|662.705.peg.1433	654244	654549	+	FIG01202014: hypothetical protein
ILI_01527	fig|662.705.peg.1434	654560	654679	+	hypothetical protein
ILI_01528	fig|662.705.peg.1435	654680	654796	+	hypothetical protein
ILI_01529	fig|662.705.peg.1436	654820	655083	+	FIG01202262: hypothetical protein
ILI_01530	fig|662.705.peg.1437	655156	656763	+	Phage attachment protein
ILI_01531	fig|662.705.peg.1438	656763	657122	+	FIG01201296: hypothetical protein
ILI_01532	fig|662.705.peg.1439	657122	658195	+	FIG01206446: hypothetical protein
ILI_01533	fig|662.705.peg.1440	658454	658269	-	FIG01205740: hypothetical protein
ILI_01534	fig|662.705.peg.1441	658507	659565	+	General secretion pathway protein D
ILI_01535	fig|662.705.peg.1442	660231	659605	-	FIG01204826: hypothetical protein
ILI_01536	fig|662.705.peg.1443	660431	660718	+	hypothetical protein
ILI_01537	fig|662.705.peg.1444	661144	660779	-	bacteriophage f237 ORF9
ILI_01538	fig|662.705.peg.1445	661533	661345	-	hypothetical protein
ILI_01539	fig|662.705.peg.1446	661949	661647	-	FIG01200445: hypothetical protein
ILI_01540	fig|662.705.peg.1447	662396	662085	-	FIG01200178: hypothetical protein
ILI_01541	fig|662.705.peg.1448	662861	662412	-	Macrodomain Ter protein YcbG
ILI_01542	fig|662.705.peg.1449	663072	664712	+	ATP-dependent protease La (EC 3.4.21.53) Type II
ILI_01543	fig|662.705.peg.1450	664783	665301	+	3-hydroxyacyl-[acyl-carrier-protein] dehydratase, FabA form (EC 4.2.1.59)
ILI_01544	fig|662.705.peg.1451	665615	665442	-	Ribosome modulation factor
ILI_01545	fig|662.705.peg.1452	667530	665797	-	FIG00920305: hypothetical protein
ILI_01546	fig|662.705.peg.1453	669457	667538	-	ABC transporter ATP-binding protein uup
ILI_01547	fig|662.705.peg.1454	669635	669435	-	Thiol-disulfide isomerase and thioredoxin
ILI_01548	fig|662.705.peg.1455	671819	669699	-	23S rRNA (guanine-N-2-) -methyltransferase rlmL EC 2.1.1.-)
ILI_01549	fig|662.705.peg.1456	672848	672306	-	FIG01199806: hypothetical protein
ILI_01550	fig|662.705.peg.1457	674027	673017	-	Dihydroorotate dehydrogenase (EC 1.3.3.1)
ILI_01551	fig|662.705.peg.1458	674097	674231	+	hypothetical protein
ILI_01552	fig|662.705.peg.1459	679180	674339	-	NAD-specific glutamate dehydrogenase (EC 1.4.1.2), large form
ILI_01553	fig|662.705.peg.1460	679600	679382	-	FIG01199976: hypothetical protein
ILI_01554	fig|662.705.peg.1461	682272	679666	-	Membrane alanine aminopeptidase N (EC 3.4.11.2)
ILI_01555	fig|662.705.peg.1462	683164	682499	-	FOG: WD40 repeat
ILI_01556	fig|662.705.peg.1463	685365	683359	-	Tail-specific protease precursor (EC 3.4.21.102)
ILI_01557	fig|662.705.peg.1464	686009	685383	-	ProQ: influences osmotic activation of compatible solute ProP
ILI_01558	fig|662.705.peg.1465	686580	686107	-	Free methionine-(R)-sulfoxide reductase, contains GAF domain
ILI_01559	fig|662.705.peg.1466	686673	688469	+	ABC-type multidrug transport system, ATPase and permease component
ILI_01560	fig|662.705.peg.1467	688494	689744	+	Paraquat-inducible protein A
ILI_01561	fig|662.705.peg.1468	689737	692385	+	Paraquat-inducible protein B
ILI_01562	fig|662.705.peg.1469	692536	693972	+	Ribosomal RNA small subunit methyltransferase F (EC 2.1.1.-)
ILI_01563	fig|662.705.peg.1470	695088	694255	-	FIG01199643: hypothetical protein
ILI_01564	fig|662.705.peg.1471	695281	696633	+	FIG01200104: hypothetical protein
ILI_01565	fig|662.705.peg.1472	697164	696667	-	FIG01199578: hypothetical protein
ILI_01566	fig|662.705.peg.1473	697537	698595	+	2-keto-3-deoxy-D-arabino-heptulosonate-7-phosphate synthase I alpha (EC 2.5.1.54)
ILI_01567	fig|662.705.peg.1474	698617	699099	+	FIG001943: hypothetical protein YajQ
ILI_01568	fig|662.705.peg.1475	700121	699201	-	Siroheme synthase / Precorrin-2 oxidase (EC 1.3.1.76) / Sirohydrochlorin ferrochelatase (EC 4.99.1.4)
ILI_01569	fig|662.705.peg.1476	700582	701610	+	Glutamate Aspartate periplasmic binding protein precursor GltI (TC 3.A.1.3.4)
ILI_01570	fig|662.705.peg.1477	701828	703033	+	Glutamate Aspartate transport system permease protein GltJ (TC 3.A.1.3.4)
ILI_01571	fig|662.705.peg.1478	703035	704132	+	Amino acid ABC transporter, permease protein
ILI_01572	fig|662.705.peg.1479	704156	704905	+	ABC-type polar amino acid transport system, ATPase component
ILI_01573	fig|662.705.peg.1480	705154	705822	+	Putative TEGT family carrier/transport protein
ILI_01574	fig|662.705.peg.1481	706273	705899	-	FIG01200378: hypothetical protein
ILI_01575	fig|662.705.peg.1482	707182	707511	+	tRNA 2-thiouridine synthesizing protein E (EC 2.8.1.-)
ILI_01576	fig|662.705.peg.1483	707786	707514	-	Acylphosphate phosphohydrolase (EC 3.6.1.7), putative
ILI_01577	fig|662.705.peg.1484	707877	709280	+	N-acetylglucosamine regulated methyl-accepting chemotaxis protein
ILI_01578	fig|662.705.peg.1485	709442	710635	+	LSU m5C1962 methyltransferase RlmI
ILI_01579	fig|662.705.peg.1486	715461	710689	-	T1SS secreted agglutinin RTX
ILI_01580	fig|662.705.peg.1487	186	114	-	tRNA-Lys-TTT
ILI_01581	fig|662.705.peg.1488	198	79	-	Cadherin-4 precursor
ILI_01582	fig|662.705.peg.1489	1056	343	-	NAD(P)H-flavin reductase (EC 1.5.1.29) (EC 1.16.1.3)
ILI_01583	fig|662.705.peg.1490	1340	1071	-	Ferredoxin
ILI_01584	fig|662.705.peg.1491	3190	1337	-	3-polyprenyl-4-hydroxybenzoate carboxy-lyase (EC 4.1.1.-)
ILI_01585	fig|662.705.peg.1492	4274	3282	-	FIG01199582: hypothetical protein
ILI_01586	fig|662.705.peg.1493	5640	4381	-	Transcription termination factor Rho
ILI_01587	fig|662.705.peg.1494	6163	5837	-	Thioredoxin
ILI_01588	fig|662.705.peg.1495	6275	7594	+	ATP-dependent RNA helicase RhlB
ILI_01589	fig|662.705.peg.1496	7677	9107	+	Guanosine-5'-triphosphate,3'-diphosphate pyrophosphatase (EC 3.6.1.40) @ Exopolyphosphatase (EC 3.6.1.11)
ILI_01590	fig|662.705.peg.1497	9295	10923	+	dTDP-4-dehydrorhamnose reductase
ILI_01591	fig|662.705.peg.1498	11820	11146	-	Putative preQ0 transporter
ILI_01592	fig|662.705.peg.1499	12360	12055	-	Aminopeptidase N
ILI_01593	fig|662.705.peg.1500	14205	12370	-	ATP-dependent DNA helicase RecQ
ILI_01594	fig|662.705.peg.1501	14384	15301	+	Protein rarD
ILI_01595	fig|662.705.peg.1502	15328	16170	+	Transcriptional regulator, AraC family
ILI_01596	fig|662.705.peg.1503	16262	16921	+	L-lysine permease
ILI_01597	fig|662.705.peg.1504	17033	18799	+	Gamma-glutamyltranspeptidase (EC 2.3.2.2)
ILI_01598	fig|662.705.peg.1505	18780	18893	+	hypothetical protein
ILI_01599	fig|662.705.peg.1506	19603	19460	-	hypothetical protein
ILI_01600	fig|662.705.peg.1507	21953	19782	-	ATP-dependent DNA helicase UvrD/PcrA
ILI_01601	fig|662.705.peg.1508	22238	22498	+	Putative signal peptide protein
ILI_01602	fig|662.705.peg.1509	22598	23470	+	Uncharacterized protein conserved in bacteria, NMA0228-like
ILI_01603	fig|662.705.peg.1510	23467	24225	+	Glutamate synthase [NADPH] large chain (EC 1.4.1.13)
ILI_01604	fig|662.705.peg.1511	24236	24691	+	INTEGRAL MEMBRANE PROTEIN (Rhomboid family)
ILI_01605	fig|662.705.peg.1512	25004	24723	-	FIG01199646: hypothetical protein
ILI_01606	fig|662.705.peg.1513	26289	25096	-	Multidrug resistance transporter, Bcr/CflA family
ILI_01607	fig|662.705.peg.1514	26397	27338	+	LysR-family transcriptional regulator VC0068
ILI_01608	fig|662.705.peg.1515	27542	29332	+	Xaa-Pro aminopeptidase (EC 3.4.11.9)
ILI_01609	fig|662.705.peg.1516	30565	29453	-	Thiazole biosynthesis protein ThiH
ILI_01610	fig|662.705.peg.1517	31367	30600	-	Thiazole biosynthesis protein ThiG
ILI_01611	fig|662.705.peg.1518	31627	31373	-	Sulfur carrier protein ThiS
ILI_01612	fig|662.705.peg.1519	32439	31666	-	Sulfur carrier protein adenylyltransferase ThiF
ILI_01613	fig|662.705.peg.1520	33841	32426	-	Thiamin-phosphate pyrophosphorylase (EC 2.5.1.3)
ILI_01614	fig|662.705.peg.1521	35781	33841	-	Thiamin biosynthesis protein ThiC
ILI_01615	fig|662.705.peg.1522	36469	36104	-	CrcB protein
ILI_01616	fig|662.705.peg.1523	37993	36611	-	Multicopper oxidase
ILI_01617	fig|662.705.peg.1524	38314	38241	-	tRNA-Trp-CCA
ILI_01618	fig|662.705.peg.1525	38452	38379	-	tRNA-Asp-GTC
ILI_01619	fig|662.705.peg.1526	41	187	+	hypothetical protein
ILI_01620	fig|662.705.peg.1527	810	508	-	FIG01200813: hypothetical protein
ILI_01621	fig|662.705.peg.1528	1954	1016	-	Dienelactone hydrolase and related enzymes
ILI_01622	fig|662.705.peg.1529	2941	2027	-	Dienelactone hydrolase and related enzymes
ILI_01623	fig|662.705.peg.1530	3070	3999	+	Transcriptional regulator, LysR family
ILI_01624	fig|662.705.peg.1531	5262	4069	-	Acetate kinase (EC 2.7.2.1)
ILI_01625	fig|662.705.peg.1532	5563	5961	+	diguanylate cyclase/phosphodiesterase (GGDEF & EAL domains) with PAS/PAC sensor(s)
ILI_01626	fig|662.705.peg.1533	8280	6349	-	DEAD-box ATP-dependent RNA helicase CshA (EC 3.6.4.13)
ILI_01627	fig|662.705.peg.1534	8694	10697	+	Exoribonuclease II (EC 3.1.13.1)
ILI_01628	fig|662.705.peg.1535	10769	11578	+	Transcriptional regulator, AraC family
ILI_01629	fig|662.705.peg.1536	11770	11612	-	FIG01200248: hypothetical protein
ILI_01630	fig|662.705.peg.1537	12232	13056	+	Phosphate ABC transporter, periplasmic phosphate-binding protein PstS (TC 3.A.1.7.1)
ILI_01631	fig|662.705.peg.1538	13800	13120	-	Acyl dehydratase
ILI_01632	fig|662.705.peg.1539	14130	14217	+	tRNA-Ser-TGA
ILI_01633	fig|662.705.peg.1540	15931	14381	-	Aerotaxis sensor receptor protein
ILI_01634	fig|662.705.peg.1541	16217	17671	+	Putative molybdenum transport ATP-binding protein modF
ILI_01635	fig|662.705.peg.1542	19131	17659	-	Rtn protein
ILI_01636	fig|662.705.peg.1543	19480	20214	+	Transcriptional regulator, IclR family
ILI_01637	fig|662.705.peg.1544	20221	21060	+	Arginase/agmatinase/formimionoglutamate hydrolase, arginase family
ILI_01638	fig|662.705.peg.1545	21393	21265	-	hypothetical protein
ILI_01639	fig|662.705.peg.1546	21371	24361	+	MSHA biogenesis protein MshQ
ILI_01640	fig|662.705.peg.1547	25720	24428	-	ATP-dependent RNA helicase VVA0939
ILI_01641	fig|662.705.peg.1548	26877	25891	-	Putative metal chaperone, involved in Zn homeostasis, GTPase of COG0523 family
ILI_01642	fig|662.705.peg.1549	27204	26941	-	FIG01201582: hypothetical protein
ILI_01643	fig|662.705.peg.1550	28040	27402	-	Pyrrolidone-carboxylate peptidase (EC 3.4.19.3)
ILI_01644	fig|662.705.peg.1551	28330	28578	+	FIG01204563: hypothetical protein
ILI_01645	fig|662.705.peg.1552	28885	29097	+	Cold shock protein CspG
ILI_01646	fig|662.705.peg.1553	29851	29723	-	hypothetical protein
ILI_01647	fig|662.705.peg.1554	30164	31387	+	Tryptophan synthase beta chain like (EC 4.2.1.20)
ILI_01648	fig|662.705.peg.1555	32976	31519	-	FIG01202523: hypothetical protein
ILI_01649	fig|662.705.peg.1556	33398	33811	+	FIG01201026: hypothetical protein
ILI_01650	fig|662.705.peg.1557	35213	33963	-	ATP-dependent RNA helicase VF1437
ILI_01651	fig|662.705.peg.1558	297	440	+	hypothetical protein
ILI_01652	fig|662.705.peg.1559	2916	781	-	Lysine decarboxylase, inducible (EC 4.1.1.18)
ILI_01653	fig|662.705.peg.1560	4377	3034	-	Lysine/cadaverine antiporter membrane protein CadB
ILI_01654	fig|662.705.peg.1561	6601	5039	-	Transcriptional activator of cad operon
ILI_01655	fig|662.705.peg.1562	7163	6765	-	HTH-type transcriptional regulator zntR
ILI_01656	fig|662.705.peg.1563	7382	7221	-	FIG01205839: hypothetical protein
ILI_01657	fig|662.705.peg.1564	7429	9021	+	IMP cyclohydrolase (EC 3.5.4.10) / Phosphoribosylaminoimidazolecarboxamide formyltransferase (EC 2.1.2.3)
ILI_01658	fig|662.705.peg.1565	9216	10505	+	Phosphoribosylamine--glycine ligase (EC 6.3.4.13)
ILI_01659	fig|662.705.peg.1566	11289	10591	-	Peptidyl-prolyl cis-trans isomerase (EC 5.2.1.8)
ILI_01660	fig|662.705.peg.1567	11601	11329	-	DNA-binding protein HU-alpha
ILI_01661	fig|662.705.peg.1568	11855	12988	+	CBS-domain containing protein
ILI_01662	fig|662.705.peg.1569	13655	13068	-	FIG01200173: hypothetical protein
ILI_01663	fig|662.705.peg.1570	13722	14645	+	D-3-phosphoglycerate dehydrogenase (EC 1.1.1.95)
ILI_01664	fig|662.705.peg.1571	14648	15220	+	Hypothetical protein VC0266 (sugar utilization related?)
ILI_01665	fig|662.705.peg.1572	16527	15460	-	Uroporphyrinogen III decarboxylase (EC 4.1.1.37)
ILI_01666	fig|662.705.peg.1573	17572	16775	-	NADH pyrophosphatase (EC 3.6.1.22)
ILI_01667	fig|662.705.peg.1574	17756	18241	+	Regulator of sigma D
ILI_01668	fig|662.705.peg.1575	22617	18415	-	DNA-directed RNA polymerase beta' subunit (EC 2.7.7.6)
ILI_01669	fig|662.705.peg.1576	26750	22722	-	DNA-directed RNA polymerase beta subunit (EC 2.7.7.6)
ILI_01670	fig|662.705.peg.1577	27371	27003	-	LSU ribosomal protein L7/L12 (P1/P2)
ILI_01671	fig|662.705.peg.1578	27923	27429	-	LSU ribosomal protein L10p (P0)
ILI_01672	fig|662.705.peg.1579	28918	28217	-	LSU ribosomal protein L1p (L10Ae)
ILI_01673	fig|662.705.peg.1580	29351	28923	-	LSU ribosomal protein L11p (L12e)
ILI_01674	fig|662.705.peg.1581	30064	29516	-	Transcription antitermination protein NusG
ILI_01675	fig|662.705.peg.1582	30458	30078	-	Preprotein translocase subunit SecE (TC 3.A.5.1.1)
ILI_01676	fig|662.705.peg.1583	54	206	+	hypothetical protein
ILI_01677	fig|662.705.peg.1584	62	184	+	hypothetical protein
ILI_01678	fig|662.705.peg.1585	249	377	+	hypothetical protein
ILI_01679	fig|662.705.peg.1586	155	30	-	hypothetical protein
ILI_01680	fig|662.705.peg.1587	86	205	+	hypothetical protein
ILI_01681	fig|662.705.peg.1588	89	604	+	hypothetical protein
ILI_01682	fig|662.705.peg.1589	601	963	+	hypothetical protein
ILI_01683	fig|662.705.peg.1590	1093	1227	+	hypothetical protein
ILI_01684	fig|662.705.peg.1591	1227	1421	+	hypothetical protein
ILI_01685	fig|662.705.peg.1592	1539	1997	+	hypothetical protein
ILI_01686	fig|662.705.peg.1593	1997	2605	+	hypothetical protein
ILI_01687	fig|662.705.peg.1594	3187	2600	-	hypothetical protein
ILI_01688	fig|662.705.peg.1595	4068	3184	-	hypothetical protein
ILI_01689	fig|662.705.peg.1596	4588	4472	-	hypothetical protein
ILI_01690	fig|662.705.peg.1597	4993	5313	+	FIG01199671: hypothetical protein
ILI_01691	fig|662.705.peg.1598	5310	5585	+	DNA-binding protein, putative
ILI_01692	fig|662.705.peg.1599	5639	7003	+	Replicative DNA helicase (EC 3.6.1.-)
ILI_01693	fig|662.705.peg.1600	7057	7470	+	hypothetical protein
ILI_01694	fig|662.705.peg.1601	8180	7722	-	hypothetical protein
ILI_01695	fig|662.705.peg.1602	8507	9166	+	hypothetical protein
ILI_01696	fig|662.705.peg.1603	9370	10347	+	Gene D protein
ILI_01697	fig|662.705.peg.1604	10404	11669	+	Mobile element protein
ILI_01698	fig|662.705.peg.1605	12007	12213	+	hypothetical protein
ILI_01699	fig|662.705.peg.1606	12215	12442	+	hypothetical protein
ILI_01700	fig|662.705.rna.17	12418	14916	+	Phage tail length tape-measure protein
ILI_01701	fig|662.705.rna.18	14928	15221	+	hypothetical protein
ILI_01702	fig|662.705.peg.1607	15558	15427	-	hypothetical protein
ILI_01703	fig|662.705.peg.1608	15542	16504	+	hypothetical protein
ILI_01704	fig|662.705.peg.1609	16924	16793	-	hypothetical protein
ILI_01705	fig|662.705.peg.1610	167	42	-	hypothetical protein
ILI_01706	fig|662.705.peg.1611	62	196	+	hypothetical protein
ILI_01707	fig|662.705.peg.1612	196	68	-	hypothetical protein
ILI_01708	fig|662.705.peg.1613	80	8	-	tRNA-Lys-TTT
ILI_01709	fig|662.705.peg.1614	628	473	-	NADH dehydrogenase subunit 6
ILI_01710	fig|662.705.peg.1615	2391	2272	-	hypothetical protein
ILI_01711	fig|662.705.peg.1616	4562	4446	-	hypothetical protein
ILI_01712	fig|662.705.peg.1617	5972	6046	+	tRNA-Leu-TAA
ILI_01713	fig|662.705.peg.1618	105	3	-	5S RNA
ILI_01714	fig|662.705.peg.1619	6	87	+	tRNA-Leu-TAG
ILI_01715	fig|662.705.peg.1620	77	5	-	tRNA-Ala-TGC
ILI_01716	fig|662.705.peg.1621	4	76	+	tRNA-Val-TAC
ILI_01717	fig|662.705.peg.1622	76	4	-	tRNA-Gly-GCC
ILI_01718	fig|662.705.peg.1623	69	1	-	5S RNA
ILI_01719	fig|662.705.peg.1624	15	8711	+	T1SS secreted agglutinin RTX
ILI_01720	fig|662.705.peg.1625	9412	8798	-	T1SS peptidoglycan-associated lipoprotein LapL
ILI_01721	fig|662.705.peg.1626	10686	9415	-	Type I secretion system, outer membrane component LapE # AggA
ILI_01722	fig|662.705.peg.1627	1007	624	-	hypothetical protein
ILI_01723	fig|662.705.peg.1628	1441	1136	-	FIG01058644: hypothetical protein
ILI_01724	fig|662.705.peg.1629	2016	1621	-	FIG01201946: hypothetical protein
ILI_01725	fig|662.705.peg.1630	2560	2177	-	hypothetical protein
ILI_01726	fig|662.705.peg.1631	3521	2712	-	hypothetical protein
ILI_01727	fig|662.705.peg.1632	4501	3656	-	5-methylcytosine-specific restriction enzyme A (EC 3.1.21.-)
ILI_01728	fig|662.705.peg.1633	4977	4642	-	hypothetical protein
ILI_01729	fig|662.705.peg.1634	5707	5114	-	hypothetical protein
ILI_01730	fig|662.705.peg.1635	6103	5783	-	hypothetical protein
ILI_01731	fig|662.705.peg.1636	6649	6488	-	FIG01205959: hypothetical protein
ILI_01732	fig|662.705.peg.1637	7516	6899	-	Transporter, LysE family
ILI_01733	fig|662.705.peg.1638	8336	7653	-	hypothetical protein
ILI_01734	fig|662.705.peg.1639	8895	8491	-	Cell wall-associated hydrolase
ILI_01735	fig|662.705.peg.1640	9945	9043	-	FIG01201016: hypothetical protein
ILI_01736	fig|662.705.peg.1641	193	510	+	FIG01205959: hypothetical protein
ILI_01737	fig|662.705.peg.1642	737	1114	+	PROBABLE LACTOYLGLUTATHIONE LYASE (EC 4.4.1.5)
ILI_01738	fig|662.705.peg.1643	1331	1693	+	FIG01204708: hypothetical protein
ILI_01739	fig|662.705.peg.1644	1854	2177	+	hypothetical protein
ILI_01740	fig|662.705.peg.1645	2314	2670	+	hypothetical protein
ILI_01741	fig|662.705.peg.1646	2831	3589	+	hypothetical protein
ILI_01742	fig|662.705.peg.1647	3732	4889	+	hypothetical protein
ILI_01743	fig|662.705.peg.1648	5027	5677	+	hypothetical protein
ILI_01744	fig|662.705.peg.1649	6409	6882	+	conserved protein of unknown function
ILI_01745	fig|662.705.peg.1650	7018	7353	+	hypothetical protein
ILI_01746	fig|662.705.peg.1651	7504	7782	+	hypothetical protein
ILI_01747	fig|662.705.peg.1652	7971	8378	+	hypothetical protein
ILI_01748	fig|662.705.peg.1653	82	327	+	hypothetical protein
ILI_01749	fig|662.705.peg.1654	80	733	+	hypothetical protein
ILI_01750	fig|662.705.peg.1655	1000	1125	+	FIG01205959: hypothetical protein
ILI_01751	fig|662.705.peg.1656	1119	1250	+	hypothetical protein
ILI_01752	fig|662.705.peg.1657	1305	1418	+	hypothetical protein
ILI_01753	fig|662.705.peg.1658	1609	1490	-	hypothetical protein
ILI_01754	fig|662.705.peg.1659	1785	1931	+	hypothetical protein
ILI_01755	fig|662.705.peg.1660	2169	2486	+	FIG01205959: hypothetical protein
ILI_01756	fig|662.705.peg.1661	2659	3165	+	PhnO protein
ILI_01757	fig|662.705.peg.1662	3321	3803	+	MazG protein domain
ILI_01758	fig|662.705.peg.1663	3940	4416	+	hypothetical protein
ILI_01759	fig|662.705.peg.1664	4540	4941	+	Bis(5'-nucleosyl)-tetraphosphatase (asymmetrical) (EC 3.6.1.17)
ILI_01760	fig|662.705.peg.1665	5095	5712	+	hypothetical protein
ILI_01761	fig|662.705.peg.1666	5895	6323	+	acetyltransferase, GNAT family
ILI_01762	fig|662.705.peg.1667	169	330	+	hypothetical protein
ILI_01763	fig|662.705.peg.1668	17	289	+	hypothetical protein
ILI_01764	fig|662.705.peg.1669	129	202	+	tRNA-Asp-GTC
ILI_01765	fig|662.705.peg.1670	602	426	-	hypothetical protein
ILI_01766	fig|662.705.peg.1671	2187	877	-	CDP-diacylglycerol--serine O-phosphatidyltransferase (EC 2.7.8.8)
ILI_01767	fig|662.705.peg.1672	2639	2289	-	Predicted acyltransferase
ILI_01768	fig|662.705.peg.1673	2822	3865	+	UDP-N-acetylenolpyruvoylglucosamine reductase (EC 1.1.1.158)
ILI_01769	fig|662.705.peg.1674	3862	4827	+	Biotin operon repressor / Biotin-protein ligase (EC 6.3.4.15)
ILI_01770	fig|662.705.peg.1675	5758	4835	-	Pantothenate kinase (EC 2.7.1.33)
ILI_01771	fig|662.705.peg.1676	5749	5886	+	hypothetical protein
ILI_01772	fig|662.705.peg.1677	5964	6036	+	tRNA-Thr-TGT
ILI_01773	fig|662.705.peg.1678	623	742	+	hypothetical protein
ILI_01774	fig|662.705.peg.1679	1968	922	-	Bll0849 protein
ILI_01775	fig|662.705.peg.1680	2203	2400	+	hypothetical protein
ILI_01776	fig|662.705.peg.1681	3982	2624	-	Transcriptional regulator, GntR family domain / Aspartate aminotransferase (EC 2.6.1.1)
ILI_01777	fig|662.705.peg.1682	4174	4752	+	Transporter, LysE family
ILI_01778	fig|662.705.peg.1683	5167	4922	-	FIG01200537: hypothetical protein
ILI_01779	fig|662.705.peg.1684	5423	5208	-	FIG00060015: hypothetical protein
ILI_01780	fig|662.705.peg.1685	5634	5876	+	FIG01200482: hypothetical protein
ILI_01781	fig|662.705.peg.1686	6259	5915	-	Type III effector HopPmaJ
ILI_01782	fig|662.705.peg.1687	6459	8228	+	Alkaline phosphatase (EC 3.1.3.1)
ILI_01783	fig|662.705.peg.1688	8638	8300	-	Pterin-4-alpha-carbinolamine dehydratase (EC 4.2.1.96)
ILI_01784	fig|662.705.peg.1689	9422	8628	-	Phenylalanine-4-hydroxylase (EC 1.14.16.1)
ILI_01785	fig|662.705.peg.1690	9645	11612	+	Acetoacetyl-CoA synthetase (EC 6.2.1.16)
ILI_01786	fig|662.705.peg.1691	12343	11768	-	Biotin synthesis protein BioC
ILI_01787	fig|662.705.rna.19	12515	13393	+	Transcriptional regulator
ILI_01788	fig|662.705.rna.20	13570	14463	+	Cobalt-zinc-cadmium resistance protein
ILI_01789	fig|662.705.rna.21	15397	14615	-	Permease of the drug/metabolite transporter (DMT) superfamily
ILI_01790	fig|662.705.rna.22	15638	15787	+	hypothetical protein
ILI_01791	fig|662.705.rna.23	15800	16450	+	Sigma cross-reacting protein 27A
ILI_01792	fig|662.705.rna.24	16784	17932	+	Alcohol dehydrogenase (EC 1.1.1.1)
ILI_01793	fig|662.705.rna.25	18082	19158	+	PQQ-dependent oxidoreductase, gdhB family
ILI_01794	fig|662.705.rna.26	19301	19915	+	Predicted phosphatases
ILI_01795	fig|662.705.rna.27	20503	20024	-	Non-specific DNA-binding protein Dps / Iron-binding ferritin-like antioxidant protein / Ferroxidase (EC 1.16.3.1)
ILI_01796	fig|662.705.rna.28	22803	20803	-	Methyl-accepting chemotaxis protein
ILI_01797	fig|662.705.peg.1692	23278	22925	-	FIG01202450: hypothetical protein
ILI_01798	fig|662.705.peg.1693	42960	23710	-	T1SS secreted agglutinin RTX
ILI_01799	fig|662.705.peg.1694	43155	43511	+	FIG01200673: hypothetical protein
ILI_01800	fig|662.705.peg.1695	43521	44870	+	HlyD family secretion protein
ILI_01801	fig|662.705.peg.1696	44874	47105	+	putative sensory box sensor histidine kinase/response regulator
ILI_01802	fig|662.705.peg.1697	47080	48504	+	Type I secretion system, outer membrane component LapE
ILI_01803	fig|662.705.peg.1698	48494	50080	+	ABC transporter protein
ILI_01804	fig|662.705.peg.1699	50077	52215	+	FIG01200333: hypothetical protein
ILI_01805	fig|662.705.peg.1700	52321	52695	+	FIG01201391: hypothetical protein
ILI_01806	fig|662.705.peg.1701	53612	52722	-	RNA polymerase sigma factor RpoS
ILI_01807	fig|662.705.peg.1702	53826	53939	+	hypothetical protein
ILI_01808	fig|662.705.peg.1703	55301	53946	-	Extracellular solute-binding protein, family 3/GGDEF domain protein
ILI_01809	fig|662.705.peg.1704	55897	55610	-	Uncharacterized protein conserved in bacteria
ILI_01810	fig|662.705.peg.1705	56263	56472	+	Cold shock protein CspE
ILI_01811	fig|662.705.peg.1706	56562	57107	+	YaeQ protein
ILI_01812	fig|662.705.peg.1707	57094	57636	+	FIG01200682: hypothetical protein
ILI_01813	fig|662.705.peg.1708	57748	58107	+	Glutaredoxin
ILI_01814	fig|662.705.peg.1709	58643	58299	-	Protein F-related protein
ILI_01815	fig|662.705.peg.1710	58797	58678	-	hypothetical protein
ILI_01816	fig|662.705.peg.1711	58917	59075	+	hypothetical protein
ILI_01817	fig|662.705.peg.1712	59208	59840	+	Thiol-disulfide isomerase
ILI_01818	fig|662.705.peg.1713	59854	60327	+	FKBP-type peptidyl-prolyl cis-trans isomerase / Macrophage infectivity potentiator
ILI_01819	fig|662.705.peg.1714	61309	60410	-	Cytochrome oxidase biogenesis protein Sco1/SenC/PrrC, putative copper metallochaperone
ILI_01820	fig|662.705.peg.1715	62321	61302	-	Heme A synthase, cytochrome oxidase biogenesis protein Cox15-CtaA
ILI_01821	fig|662.705.peg.1716	62869	62333	-	Hypotehtical protein in Cytochrome oxidase biogenesis cluster
ILI_01822	fig|662.705.peg.1717	63650	62859	-	Cytochrome oxidase biogenesis protein Surf1, facilitates heme A insertion
ILI_01823	fig|662.705.peg.1718	63649	63885	+	FIG01203125: hypothetical protein
ILI_01824	fig|662.705.peg.1719	64794	63910	-	Cytochrome c oxidase polypeptide III (EC 1.9.3.1)
ILI_01825	fig|662.705.peg.1720	65325	64846	-	Cytochrome oxidase biogenesis protein Cox11-CtaG, copper delivery to Cox1
ILI_01826	fig|662.705.peg.1721	67037	65406	-	Cytochrome c oxidase polypeptide I (EC 1.9.3.1)
ILI_01827	fig|662.705.peg.1722	68197	67034	-	Cytochrome c oxidase polypeptide II (EC 1.9.3.1)
ILI_01828	fig|662.705.peg.1723	68528	70222	+	Phosphomannomutase (EC 5.4.2.8)
ILI_01829	fig|662.705.peg.1724	70744	70322	-	Histone acetyltransferase HPA2
ILI_01830	fig|662.705.peg.1725	71456	70824	-	Threonine efflux protein
ILI_01831	fig|662.705.peg.1726	71686	72513	+	FIG229276: Transcriptional regulator, AraC family
ILI_01832	fig|662.705.peg.1727	72593	73303	+	FIG006238: AzlC family protein
ILI_01833	fig|662.705.peg.1728	73303	73614	+	FIG023406: hypothetical protein
ILI_01834	fig|662.705.peg.1729	74225	73611	-	2-keto-4-pentenoate hydratase (EC 4.2.1.80)
ILI_01835	fig|662.705.peg.1730	75505	74447	-	Outer membrane protein N, non-specific porin
ILI_01836	fig|662.705.peg.1731	76115	77086	+	Putative outer membrane protein
ILI_01837	fig|662.705.peg.1732	77551	78408	+	Putative transporter, DME family
ILI_01838	fig|662.705.peg.1733	78452	79066	+	Glutaredoxin
ILI_01839	fig|662.705.peg.1734	79328	79194	-	hypothetical protein
ILI_01840	fig|662.705.peg.1735	79809	79462	-	FIG01199964: hypothetical protein
ILI_01841	fig|662.705.peg.1736	81179	79986	-	Multidrug resistance protein D
ILI_01842	fig|662.705.peg.1737	81285	82172	+	Transcriptional regulator, LysR family
ILI_01843	fig|662.705.peg.1738	82356	84176	+	diguanylate cyclase/phosphodiesterase (GGDEF & EAL domains) with PAS/PAC sensor(s)
ILI_01844	fig|662.705.peg.1739	85497	84283	-	Cell wall endopeptidase, family M23/M37
ILI_01845	fig|662.705.peg.1740	86320	85691	-	FIG01202709: hypothetical protein
ILI_01846	fig|662.705.peg.1741	86803	86922	+	Gfa-like protein
ILI_01847	fig|662.705.peg.1742	87222	87746	+	conserved hypothetical membrane protein
ILI_01848	fig|662.705.peg.1743	88250	89566	+	Predicted arginine uptake transporter
ILI_01849	fig|662.705.peg.1744	90003	91874	+	Methyl-accepting chemotaxis protein
ILI_01850	fig|662.705.peg.1745	92136	92321	+	hypothetical protein
ILI_01851	fig|662.705.peg.1746	92470	92586	+	hypothetical protein
ILI_01852	fig|662.705.peg.1747	93756	92599	-	Tyrosine-specific transport protein
ILI_01853	fig|662.705.peg.1748	93946	94059	+	hypothetical protein
ILI_01854	fig|662.705.peg.1749	94791	94480	-	FIG01201304: hypothetical protein
ILI_01855	fig|662.705.peg.1750	94933	95265	+	Transcriptional regulator, ArsR family
ILI_01856	fig|662.705.peg.1751	95625	95377	-	hypothetical protein
ILI_01857	fig|662.705.peg.1752	96311	95925	-	FIG01206288: hypothetical protein
ILI_01858	fig|662.705.peg.1753	97289	96321	-	Oxidoreductase, aldo/keto reductase family
ILI_01859	fig|662.705.peg.1754	97431	98306	+	Transcriptional regulator, LysR family
ILI_01860	fig|662.705.peg.1755	100073	98316	-	putative transport protein
ILI_01861	fig|662.705.peg.1756	100638	101177	+	Glutamate synthase [NADPH] large chain (EC 1.4.1.13)
ILI_01862	fig|662.705.peg.1757	101689	102372	+	FIG01203752: hypothetical protein
ILI_01863	fig|662.705.peg.1758	102933	102568	-	Transcriptional regulator, HxlR family
ILI_01864	fig|662.705.peg.1759	103685	103101	-	Modulator of drug activity B
ILI_01865	fig|662.705.peg.1760	103956	104297	+	Arsenical resistance operon repressor
ILI_01866	fig|662.705.peg.1761	104383	105438	+	Arsenical-resistance protein ACR3
ILI_01867	fig|662.705.peg.1762	106254	105475	-	Transcriptional regulator, AraC family
ILI_01868	fig|662.705.peg.1763	106807	106274	-	Phospholipid-binding protein
ILI_01869	fig|662.705.peg.1764	107001	107786	+	Phenazine biosynthesis protein PhzF like
ILI_01870	fig|662.705.peg.1765	107994	108944	+	Predicted membrane fusion protein (MFP) component of efflux pump, membrane anchor protein YbhG
ILI_01871	fig|662.705.peg.1766	108949	109875	+	ABC-type multidrug transport system, ATPase component
ILI_01872	fig|662.705.peg.1767	109872	110972	+	ABC-type multidrug transport system, permease component
ILI_01873	fig|662.705.peg.1768	111345	111082	-	FIG01201430: hypothetical protein
ILI_01874	fig|662.705.peg.1769	116071	111833	-	NAD-dependent formate dehydrogenase alpha subunit
ILI_01875	fig|662.705.peg.1770	116387	116809	+	FIG01200243: hypothetical protein
ILI_01876	fig|662.705.peg.1771	116945	118336	+	Heavy metal RND efflux outer membrane protein, CzcC family
ILI_01877	fig|662.705.peg.1772	118501	120219	+	Cobalt/zinc/cadmium efflux RND transporter, membrane fusion protein, CzcB family
ILI_01878	fig|662.705.peg.1773	120222	123431	+	Cobalt-zinc-cadmium resistance protein CzcA; Cation efflux system protein CusA
ILI_01879	fig|662.705.peg.1774	123508	124074	+	FIG01200120: hypothetical protein
ILI_01880	fig|662.705.peg.1775	124401	125252	+	Beta-lactamase (EC 3.5.2.6)
ILI_01881	fig|662.705.peg.1776	125601	126584	+	FOG: GGDEF domain
ILI_01882	fig|662.705.peg.1777	126849	126697	-	FIG01202317: hypothetical protein
ILI_01883	fig|662.705.peg.1778	127093	127635	+	Spermidine N1-acetyltransferase (EC 2.3.1.57)
ILI_01884	fig|662.705.peg.1779	128486	127683	-	FIG01199610: hypothetical protein
ILI_01885	fig|662.705.peg.1780	129748	128663	-	Long-chain fatty acid transport protein
ILI_01886	fig|662.705.peg.1781	132952	129869	-	RND efflux system, inner membrane transporter CmeB
ILI_01887	fig|662.705.peg.1782	134162	133020	-	Probable Co/Zn/Cd efflux system membrane fusion protein
ILI_01888	fig|662.705.peg.1783	135044	134253	-	FIG01200505: hypothetical protein
ILI_01889	fig|662.705.peg.1784	137733	135574	-	Prolyl endopeptidase (EC 3.4.21.26)
ILI_01890	fig|662.705.peg.1785	139511	137940	-	ABC-type transport system, ATPase component
ILI_01891	fig|662.705.peg.1786	139957	140382	+	Universal stress protein family 8
ILI_01892	fig|662.705.peg.1787	140549	141166	+	Glutathione-regulated potassium-efflux system ancillary protein KefG
ILI_01893	fig|662.705.peg.1788	141163	143127	+	Glutathione-regulated potassium-efflux system protein KefC
ILI_01894	fig|662.705.peg.1789	143513	143220	-	FIG01202763: hypothetical protein
ILI_01895	fig|662.705.peg.1790	143759	144052	+	Transcriptional regulator, ArsR family
ILI_01896	fig|662.705.rna.29	145510	144161	-	Glycosidase
ILI_01897	fig|662.705.rna.30	145770	145609	-	hypothetical protein
ILI_01898	fig|662.705.rna.31	146031	146387	+	Transcriptional regulator, MerR family
ILI_01899	fig|662.705.rna.32	146446	146826	+	4-carboxymuconolactone decarboxylase (EC 4.1.1.44)
ILI_01900	fig|662.705.rna.33	147131	146901	-	PAS factor
ILI_01901	fig|662.705.rna.34	149840	147414	-	Microbial collagenase, secreted (EC 3.4.24.3)
ILI_01902	fig|662.705.rna.35	150290	151267	+	FIG01203115: hypothetical protein
ILI_01903	fig|662.705.peg.1791	152162	151299	-	Acetyl-coenzyme A carboxyl transferase beta chain (EC 6.4.1.2)
ILI_01904	fig|662.705.rna.36	152304	153203	+	Cyn operon transcriptional activator
ILI_01905	fig|662.705.rna.37	154910	153351	-	Putative methyl-accepting chemotaxis protein
ILI_01906	fig|662.705.rna.38	156536	155460	-	Nickel/cobalt efflux transporter RcnA
ILI_01907	fig|662.705.rna.39	156753	156944	+	FIG01200249: hypothetical protein
ILI_01908	fig|662.705.rna.40	158626	157211	-	Gluconate permease
ILI_01909	fig|662.705.peg.1792	159663	158704	-	Nucleoside-diphosphate-sugar epimerases
ILI_01910	fig|662.705.repeat.78	160501	159725	-	Hydroxypyruvate isomerase (EC 5.3.1.22)
ILI_01911	fig|662.705.rna.41	161148	160501	-	Ribulose-5-phosphate 4-epimerase and related epimerases and aldolases
ILI_01912	fig|662.705.rna.42	162419	161160	-	FIG00641944: hypothetical protein
ILI_01913	fig|662.705.rna.43	163350	162442	-	D-beta-hydroxybutyrate dehydrogenase (EC 1.1.1.30)
ILI_01914	fig|662.705.repeat.79	163625	164383	+	Transcriptional repressor of aga operon
ILI_01915	fig|662.705.rna.44	166316	164562	-	Oligopeptide transport system permease protein OppB (TC 3.A.1.5.1)
ILI_01916	fig|662.705.rna.45	167835	166321	-	Oligopeptide ABC transporter, periplasmic oligopeptide-binding protein OppA (TC 3.A.1.5.1)
ILI_01917	fig|662.705.peg.1793	168673	167825	-	Oligopeptide transport ATP-binding protein OppF (TC 3.A.1.5.1)
ILI_01918	fig|662.705.rna.46	169455	168694	-	ABC transporter, ATP-binding protein
ILI_01919	fig|662.705.rna.47	170932	169628	-	DNA-damage-inducible protein
ILI_01920	fig|662.705.rna.48	171554	171276	-	Peptidyl-prolyl cis-trans isomerase PpiC (EC 5.2.1.8)
ILI_01921	fig|662.705.peg.1794	171833	172747	+	Chemotaxis protein CheV (EC 2.7.3.-)
ILI_01922	fig|662.705.peg.1795	173364	172828	-	Uncharacterized conserved protein
ILI_01923	fig|662.705.peg.1796	173992	173462	-	Pyridoxamine 5'-phosphate oxidase-related putative heme iron utilization protein
ILI_01924	fig|662.705.peg.1797	174552	174049	-	Putative heme iron utilization protein
ILI_01925	fig|662.705.peg.1798	175955	174585	-	Radical SAM family protein HutW, similar to coproporphyrinogen III oxidase, oxygen-independent, associated with heme uptake
ILI_01926	fig|662.705.peg.1799	176209	176859	+	Ferric siderophore transport system, periplasmic binding protein TonB
ILI_01927	fig|662.705.peg.1800	176859	177557	+	Ferric siderophore transport system, biopolymer transport protein ExbB
ILI_01928	fig|662.705.peg.1801	177554	177967	+	Biopolymer transport protein ExbD1
ILI_01929	fig|662.705.peg.1802	177996	178865	+	Periplasmic hemin-binding protein
ILI_01930	fig|662.705.rna.49	178875	179912	+	Hemin ABC transporter, permease protein
ILI_01931	fig|662.705.peg.1803	179912	180694	+	ABC-type hemin transport system, ATPase component
ILI_01932	fig|662.705.peg.1804	181268	180807	-	Transcriptional regulator LuxT
ILI_01933	fig|662.705.peg.1805	181876	182175	+	FIG01200492: hypothetical protein
ILI_01934	fig|662.705.peg.1806	182670	182236	-	Mobile element protein
ILI_01935	fig|662.705.peg.1807	183150	182878	-	FIG01201044: hypothetical protein
ILI_01936	fig|662.705.peg.1808	183521	184069	+	Leucine-rich repeat protein
ILI_01937	fig|662.705.peg.1809	185253	184144	-	FIG01199554: hypothetical protein
ILI_01938	fig|662.705.peg.1810	185366	185250	-	hypothetical protein
ILI_01939	fig|662.705.peg.1811	185445	186053	+	AraC-type DNA-binding domain-containing protein
ILI_01940	fig|662.705.peg.1812	186655	186173	-	FIG01200768: hypothetical protein
ILI_01941	fig|662.705.peg.1813	187203	186670	-	Nicotinate-nucleotide adenylyltransferase (EC 2.7.7.18)
ILI_01942	fig|662.705.peg.1814	187382	188212	+	NAD synthetase (EC 6.3.1.5)
ILI_01943	fig|662.705.peg.1815	188355	188209	-	hypothetical protein
ILI_01944	fig|662.705.peg.1816	190130	188313	-	Flavodoxin reductases (ferredoxin-NADPH reductases) family 1
ILI_01945	fig|662.705.peg.1817	190398	190562	+	Plasma membrane protein involved in salt tolerance
ILI_01946	fig|662.705.peg.1818	190718	191746	+	Dihydroorotase (EC 3.5.2.3)
ILI_01947	fig|662.705.peg.1819	192747	191842	-	FIG01199731: hypothetical protein
ILI_01948	fig|662.705.peg.1820	192920	193840	+	FIG01199668: hypothetical protein
ILI_01949	fig|662.705.peg.1821	194301	194438	+	hypothetical protein
ILI_01950	fig|662.705.peg.1822	194602	195546	+	Iron transport protein
ILI_01951	fig|662.705.peg.1823	195543	196496	+	Iron compound ABC uptake transporter permease protein PiuC
ILI_01952	fig|662.705.peg.1824	196550	197518	+	Iron compound ABC uptake transporter substrate-binding protein
ILI_01953	fig|662.705.peg.1825	197613	199793	+	Ferrichrome-iron receptor
ILI_01954	fig|662.705.peg.1826	199854	199985	+	hypothetical protein
ILI_01955	fig|662.705.peg.1827	200059	201669	+	Transport ATP-binding protein CydC
ILI_01956	fig|662.705.peg.1828	201666	203357	+	FIG01204777: hypothetical protein
ILI_01957	fig|662.705.peg.1829	204283	203561	-	Transcriptional regulator, AraC family
ILI_01958	fig|662.705.peg.1830	204448	205353	+	Permease of the drug/metabolite transporter (DMT) superfamily
ILI_01959	fig|662.705.peg.1831	205499	205984	+	cytosolic long-chain acyl-CoA thioester hydrolase family protein
ILI_01960	fig|662.705.peg.1832	206156	206401	+	FIG01201537: hypothetical protein
ILI_01961	fig|662.705.peg.1833	207659	206769	-	Maltose/maltodextrin ABC transporter, permease protein MalG
ILI_01962	fig|662.705.peg.1834	209219	207672	-	Maltose/maltodextrin ABC transporter, permease protein MalF
ILI_01963	fig|662.705.peg.1835	210504	209326	-	Maltose/maltodextrin ABC transporter, substrate binding periplasmic protein MalE
ILI_01964	fig|662.705.peg.1836	211177	212295	+	Maltose/maltodextrin transport ATP-binding protein MalK (EC 3.6.3.19)
ILI_01965	fig|662.705.peg.1837	212718	214118	+	Capsular polysaccharide synthesis enzyme CpsA, sugar transferase
ILI_01966	fig|662.705.peg.1838	214129	215334	+	Capsular polysaccharide synthesis enzyme CpsB
ILI_01967	fig|662.705.peg.1839	215347	215880	+	Capsular polysaccharide synthesis enzyme CpsC, polysaccharide export
ILI_01968	fig|662.705.peg.1840	215896	218076	+	Capsular polysaccharide synthesis enzyme CpsD, exopolysaccharide synthesis
ILI_01969	fig|662.705.peg.1841	218054	218863	+	Capsular polysaccharide synthesis enzyme CpsE
ILI_01970	fig|662.705.peg.1842	218866	219918	+	Glycosyl transferase, group 1 family protein
ILI_01971	fig|662.705.peg.1843	219884	221131	+	Capsular polysaccharide synthesis enzyme CpsG, Lipid A core - O-antigen ligase
ILI_01972	fig|662.705.peg.1844	221147	221980	+	Capsular polysaccharide synthesis enzyme CpsH
ILI_01973	fig|662.705.peg.1845	221977	223008	+	Capsular polysaccharide synthesis enzyme CpsI, glycosyltransferase
ILI_01974	fig|662.705.peg.1846	223017	224324	+	Capsular polysaccharide synthesis enzyme CpsJ, membrane protein, export of O-antigen and teichoic acid
ILI_01975	fig|662.705.peg.1847	224327	224722	+	FIG01201162: hypothetical protein
ILI_01976	fig|662.705.peg.1848	224790	225110	+	RNA-binding domain protein
ILI_01977	fig|662.705.peg.1849	225161	225760	+	Transcriptional regulator, TetR family
ILI_01978	fig|662.705.peg.1850	226026	226946	+	Putative oxidoreductase YncB
ILI_01979	fig|662.705.peg.1851	226961	227578	+	Glutathione S-transferase (EC 2.5.1.18)
ILI_01980	fig|662.705.peg.1852	227868	229307	+	Catalase (EC 1.11.1.6)
ILI_01981	fig|662.705.peg.1853	230381	229503	-	2-hydroxy-3-oxopropionate reductase (EC 1.1.1.60)
ILI_01982	fig|662.705.peg.1854	230904	230569	-	FIG074102: hypothetical protein
ILI_01983	fig|662.705.peg.1855	232095	230947	-	Nitric oxide reductase FlRd-NAD(+) reductase (EC 1.18.1.-)
ILI_01984	fig|662.705.peg.1856	233608	232106	-	Anaerobic nitric oxide reductase flavorubredoxin
ILI_01985	fig|662.705.peg.1857	233799	235331	+	Anaerobic nitric oxide reductase transcription regulator NorR
ILI_01986	fig|662.705.peg.1858	235730	236248	+	hypothetical protein
ILI_01987	fig|662.705.peg.1859	236505	237155	+	hydrolase, haloacid dehalogenase-like family
ILI_01988	fig|662.705.peg.1860	237453	237289	-	hypothetical protein
ILI_01989	fig|662.705.peg.1861	237491	237943	+	Azurin
ILI_01990	fig|662.705.peg.1862	238520	238170	-	Ethanolamine utilization protein eutQ
ILI_01991	fig|662.705.peg.1863	239833	238517	-	Oxidoreductase-related protein
ILI_01992	fig|662.705.peg.1864	241279	239846	-	Nitric oxide reductase FlRd-NAD(+) reductase (EC 1.18.1.-)
ILI_01993	fig|662.705.peg.1865	242858	241422	-	Aldehyde dehydrogenase (EC 1.2.1.3)
ILI_01994	fig|662.705.peg.1866	244047	242860	-	GbcA Glycine betaine demethylase subunit A
ILI_01995	fig|662.705.peg.1867	244409	246103	+	High-affinity choline uptake protein BetT
ILI_01996	fig|662.705.peg.1868	247122	246196	-	D-serine dehydratase transcriptional activator
ILI_01997	fig|662.705.peg.1869	248734	247370	-	Potassium uptake protein TrkH
ILI_01998	fig|662.705.peg.1870	249389	248736	-	Trk system potassium uptake protein TrkA
ILI_01999	fig|662.705.peg.1871	250239	249541	-	sensor histidine kinase
[truncated: 2,957 more rows]

## Sheet: Table S3
Start	Stop	Region	Locus	ID/Product
160	417	CDS
			Locus	p-ILI_00001
			Product	hypothetical protein
501	785	CDS
			Locus	p-ILI_00002
			Product	hypothetical protein
1048	1524	CDS
			Locus	p-ILI_00003
			Product	hypothetical protein
1590	2192	CDS
			Locus	p-ILI_00004
			Product	hypothetical protein
2443	2321	CDS
			Locus	p-ILI_00005
			Product	hypothetical protein
2638	4527	CDS
			Locus	p-ILI_00006
			Product	hypothetical protein
4657	5121	CDS
			Locus	p-ILI_00007
			Product	hypothetical protein
5278	5499	CDS
			Locus	p-ILI_00008
			Product	hypothetical protein
5536	5742	CDS
			Locus	p-ILI_00009
			Product	hypothetical protein
5749	5904	CDS
			Locus	p-ILI_00010
			Product	hypothetical protein
5916	6116	CDS
			Locus	p-ILI_00011
			Product	hypothetical protein
6210	6344	CDS
			Locus	p-ILI_00012
			Product	hypothetical protein
6366	6623	CDS
			Locus	p-ILI_00013
			Product	hypothetical protein
7137	7346	CDS
			Locus	p-ILI_00014
			Product	hypothetical protein
7506	7904	CDS
			Locus	p-ILI_00015
			Product	hypothetical protein
7927	8244	CDS
			Locus	p-ILI_00016
			Product	hypothetical protein
8340	8603	CDS
			Locus	p-ILI_00017
			Product	hypothetical protein
8617	8871	CDS
			Locus	p-ILI_00018
			Product	hypothetical protein
9034	9195	CDS
			Locus	p-ILI_00019
			Product	hypothetical protein
9197	9637	CDS
			Locus	p-ILI_00020
			Product	hypothetical protein
10073	9753	CDS
			Locus	p-ILI_00021
			Product	hypothetical protein
10683	11099	CDS
			EC number	3.4.21.88
			Gene	lexA_1
			Inference	similar to AA sequence:UniProtKB:P60512
			Locus	p-ILI_00022
			Product	LexA repressor
11096	12370	CDS
			EC number	2.7.7.7
			Gene	dinB_1
			Inference	similar to AA sequence:UniProtKB:Q47155
			Locus	p-ILI_00023
			Product	DNA polymerase IV
12696	13079	CDS
			Locus	p-ILI_00024
			Product	hypothetical protein
13333	13740	CDS
			Locus	p-ILI_00025
			Product	hypothetical protein
13686	14039	CDS
			Locus	p-ILI_00026
			Product	hypothetical protein
14020	14892	CDS
			Gene	recX_1
			Inference	protein motif:HAMAP:MF_01114
			Locus	p-ILI_00027
			Product	Regulatory protein RecX
14908	15105	CDS
			Locus	p-ILI_00028
			Product	hypothetical protein
15102	15320	CDS
			Locus	p-ILI_00029
			Product	hypothetical protein
15431	15571	CDS
			Locus	p-ILI_00030
			Product	hypothetical protein
15966	16367	CDS
			Locus	p-ILI_00031
			Product	hypothetical protein
16796	17125	CDS
			Locus	p-ILI_00032
			Product	hypothetical protein
17503	18300	CDS
			Locus	p-ILI_00033
			Product	hypothetical protein
18300	18476	CDS
			Locus	p-ILI_00034
			Product	hypothetical protein
18482	18961	CDS
			Locus	p-ILI_00035
			Product	hypothetical protein
19103	19510	CDS
			Gene	higA
			Inference	similar to AA sequence:UniProtKB:P67701
			Locus	p-ILI_00036
			Product	Antitoxin HigA
19516	19722	CDS
			Locus	p-ILI_00037
			Product	hypothetical protein
19843	20451	CDS
			Locus	p-ILI_00038
			Product	hypothetical protein
20547	20951	CDS
			Locus	p-ILI_00039
			Product	hypothetical protein
21138	23102	CDS
			Locus	p-ILI_00040
			Product	hypothetical protein
23528	24103	CDS
			Locus	p-ILI_00041
			Product	hypothetical protein
24249	25091	CDS
			Locus	p-ILI_00042
			Product	hypothetical protein
25545	25312	CDS
			Locus	p-ILI_00043
			Product	hypothetical protein
25856	25560	CDS
			Locus	p-ILI_00044
			Product	hypothetical protein
26166	25870	CDS
			Locus	p-ILI_00045
			Product	hypothetical protein
26776	26591	CDS
			Locus	p-ILI_00046
			Product	hypothetical protein
26942	26796	CDS
			Locus	p-ILI_00047
			Product	hypothetical protein
27484	27170	CDS
			Locus	p-ILI_00048
			Product	hypothetical protein
27990	28358	CDS
			Locus	p-ILI_00049
			Product	hypothetical protein
28370	28585	CDS
			Locus	p-ILI_00050
			Product	hypothetical protein
28600	29013	CDS
			Locus	p-ILI_00051
			Product	hypothetical protein
29026	29349	CDS
			Locus	p-ILI_00052
			Product	hypothetical protein
29416	29895	CDS
			Locus	p-ILI_00053
			Product	hypothetical protein
29953	30327	CDS
			Locus	p-ILI_00054
			Product	hypothetical protein
30426	31103	CDS
			Locus	p-ILI_00055
			Product	hypothetical protein
31338	32957	CDS
			Locus	p-ILI_00056
			Product	hypothetical protein
33544	33861	CDS
			Locus	p-ILI_00057
			Product	hypothetical protein
33959	34144	CDS
			Locus	p-ILI_00058
			Product	hypothetical protein
34275	34862	CDS
			Locus	p-ILI_00059
			Product	hypothetical protein
34852	35187	CDS
			Locus	p-ILI_00060
			Product	hypothetical protein
35251	35523	CDS
			Locus	p-ILI_00061
			Product	hypothetical protein
35605	36066	CDS
			Locus	p-ILI_00062
			Product	hypothetical protein
36066	36416	CDS
			Locus	p-ILI_00063
			Product	hypothetical protein
36509	37192	CDS
			Locus	p-ILI_00064
			Product	hypothetical protein
37297	37638	CDS
			Locus	p-ILI_00065
			Product	hypothetical protein
39674	37734	CDS
			Locus	p-ILI_00066
			Product	hypothetical protein
39922	40269	CDS
			Locus	p-ILI_00067
			Product	hypothetical protein
40280	41779	CDS
			Locus	p-ILI_00068
			Product	hypothetical protein
43147	41861	CDS
			Locus	p-ILI_00069
			Product	hypothetical protein
43444	43716	CDS
			Locus	p-ILI_00070
			Product	hypothetical protein
43868	44173	CDS
			Locus	p-ILI_00071
			Product	hypothetical protein
44189	44617	CDS
			Locus	p-ILI_00072
			Product	hypothetical protein
45202	45597	CDS
			Locus	p-ILI_00073
			Product	hypothetical protein
45615	46208	CDS
			Locus	p-ILI_00074
			Product	hypothetical protein
46954	46265	CDS
			Locus	p-ILI_00075
			Product	hypothetical protein
48692	47478	CDS
			Locus	p-ILI_00076
			Product	hypothetical protein
49349	48750	CDS
			Locus	p-ILI_00077
			Product	hypothetical protein
50286	49702	CDS
			Locus	p-ILI_00078
			Product	hypothetical protein
51619	50270	CDS
			Locus	p-ILI_00079
			Product	hypothetical protein
51620	51835	CDS
			Locus	p-ILI_00080
			Product	hypothetical protein
52075	52575	CDS
			Locus	p-ILI_00081
			Product	hypothetical protein
52575	53204	CDS
			Locus	p-ILI_00082
			Product	hypothetical protein
53173	53535	CDS
			Locus	p-ILI_00083
			Product	hypothetical protein
54777	53683	CDS
			Gene	xerC
			Inference	protein motif:HAMAP:MF_01808
			Locus	p-ILI_00084
			Product	Tyrosine recombinase XerC
55197	54805	CDS
			Locus	p-ILI_00085
			Product	hypothetical protein
55432	55836	CDS
			Locus	p-ILI_00086
			Product	hypothetical protein
55833	56006	CDS
			Locus	p-ILI_00087
			Product	hypothetical protein
56010	56345	CDS
			Locus	p-ILI_00088
			Product	hypothetical protein
56445	57305	CDS
			EC number	2.1.1.72
			Gene	dam
			Inference	similar to AA sequence:UniProtKB:P0AEE8
			Locus	p-ILI_00089
			Product	DNA adenine methylase
57275	57550	CDS
			Locus	p-ILI_00090
			Product	hypothetical protein
58263	57589	CDS
			Locus	p-ILI_00091
			Product	hypothetical protein
58669	59046	CDS
			Locus	p-ILI_00092
			Product	hypothetical protein
59058	60296	CDS
			Locus	p-ILI_00093
			Product	hypothetical protein
60817	60341	CDS
			Locus	p-ILI_00094
			Product	hypothetical protein
61499	60789	CDS
			Locus	p-ILI_00095
			Product	hypothetical protein
61964	61584	CDS
			Locus	p-ILI_00096
			Product	hypothetical protein
63155	61968	CDS
			Gene	cph2
			Inference	similar to AA sequence:UniProtKB:Q55434
			Locus	p-ILI_00097
			Product	Phytochrome-like protein cph2
63540	63124	CDS
			Locus	p-ILI_00098
			Product	hypothetical protein
64303	63533	CDS
			Gene	oprF
			Inference	similar to AA sequence:UniProtKB:P37726
			Locus	p-ILI_00099
			Product	Outer membrane porin F precursor
64537	66219	CDS
			Locus	p-ILI_00100
			Product	hypothetical protein
70033	66257	CDS
			Locus	p-ILI_00101
			Product	hypothetical protein
71613	70039	CDS
			Locus	p-ILI_00102
			Product	hypothetical protein
72681	71629	CDS
			Locus	p-ILI_00103
			Product	hypothetical protein
72709	73002	CDS
			Locus	p-ILI_00104
			Product	hypothetical protein
73514	74299	CDS
			Locus	p-ILI_00105
			Product	hypothetical protein
74343	75335	CDS
			Locus	p-ILI_00106
			Product	hypothetical protein
75390	79460	CDS
			Locus	p-ILI_00107
			Product	hypothetical protein
79520	81448	CDS
			Locus	p-ILI_00108
			Product	hypothetical protein
81448	82098	CDS
			Locus	p-ILI_00109
			Product	hypothetical protein
82121	82273	CDS
			Locus	p-ILI_00110
			Product	hypothetical protein
82339	82728	CDS
			Locus	p-ILI_00111
			Product	hypothetical protein
82813	83106	CDS
			Locus	p-ILI_00112
			Product	hypothetical protein
83108	83854	CDS
			Locus	p-ILI_00113
			Product	hypothetical protein
83880	85157	CDS
			Locus	p-ILI_00114
			Product	hypothetical protein
85298	86809	CDS
			Locus	p-ILI_00115
			Product	hypothetical protein
86862	87452	CDS
			Locus	p-ILI_00116
			Product	hypothetical protein
87493	88290	CDS
			Locus	p-ILI_00117
			Product	hypothetical protein
88287	89015	CDS
			Locus	p-ILI_00118
			Product	hypothetical protein
89026	91668	CDS
			Gene	virB4
			Inference	similar to AA sequence:UniProtKB:Q9R2W4
			Locus	p-ILI_00119
			Product	Type IV secretion system protein virB4
91738	92442	CDS
			EC number	3.1.4.52
			Gene	rpfG
			Inference	similar to AA sequence:UniProtKB:Q4UU85
			Locus	p-ILI_00120
			Product	Cyclic di-GMP phosphodiesterase response regulator RpfG
92875	94188	CDS
			Locus	p-ILI_00121
			Product	hypothetical protein
94560	94249	CDS
			Locus	p-ILI_00122
			Product	hypothetical protein
95081	94716	CDS
			Locus	p-ILI_00123
			Product	hypothetical protein
95619	95299	CDS
			Locus	p-ILI_00124
			Product	hypothetical protein
96355	95942	CDS
			Locus	p-ILI_00125
			Product	hypothetical protein
97296	96442	CDS
			Locus	p-ILI_00126
			Product	hypothetical protein
97485	97655	CDS
			Locus	p-ILI_00127
			Product	hypothetical protein
99040	97673	CDS
			Gene	virB
			Inference	similar to AA sequence:UniProtKB:P0A247
			Locus	p-ILI_00128
			Product	Virulence regulon transcriptional activator VirB
100398	99055	CDS
			Gene	parA
			Inference	similar to AA sequence:UniProtKB:P07620
			Locus	p-ILI_00129
			Product	Plasmid partition protein A
101308	102573	CDS
			Locus	p-ILI_00130
			Product	hypothetical protein
102573	103835	CDS
			Locus	p-ILI_00131
			Product	hypothetical protein
104947	104147	CDS
			EC number	2.7.7.7
			Gene	dnaN
			Inference	similar to AA sequence:UniProtKB:P0A988
			Locus	p-ILI_00132
			Product	DNA polymerase III subunit beta
105366	105187	CDS
			Locus	p-ILI_00133
			Product	hypothetical protein
106256	105777	CDS
			Locus	p-ILI_00134
			Product	hypothetical protein
106427	106275	CDS
			Locus	p-ILI_00135
			Product	hypothetical protein
106709	106506	CDS
			Locus	p-ILI_00136
			Product	hypothetical protein
107299	106685	CDS
			Locus	p-ILI_00137
			Product	hypothetical protein
108759	107401	CDS
			Locus	p-ILI_00138
			Product	hypothetical protein
110286	108853	CDS
			Locus	p-ILI_00139
			Product	hypothetical protein
111071	110286	CDS
			Locus	p-ILI_00140
			Product	hypothetical protein
111622	111395	CDS
			Locus	p-ILI_00141
			Product	hypothetical protein
111849	111631	CDS
			Locus	p-ILI_00142
			Product	hypothetical protein
112329	111862	CDS
			Locus	p-ILI_00143
			Product	hypothetical protein
112901	112443	CDS
			Locus	p-ILI_00144
			Product	hypothetical protein
115138	113105	CDS
			Gene	noc
			Inference	protein motif:HAMAP:MF_02015
			Locus	p-ILI_00145
			Product	Nucleoid occlusion protein
115700	115296	CDS
			Locus	p-ILI_00146
			Product	hypothetical protein
120835	115790	CDS
			Locus	p-ILI_00147
			Product	hypothetical protein
121867	121184	CDS
			Locus	p-ILI_00148
			Product	hypothetical protein
122676	121984	CDS
			Locus	p-ILI_00149
			Product	hypothetical protein
123635	122676	CDS
			Gene	pleD
			Inference	similar to AA sequence:UniProtKB:Q9A5I5
			Locus	p-ILI_00150
			Product	Response regulator PleD
124459	123632	CDS
			Locus	p-ILI_00151
			Product	hypothetical protein
124778	124443	CDS
			Locus	p-ILI_00152
			Product	hypothetical protein
125016	126545	CDS
			Locus	p-ILI_00153
			Product	hypothetical protein
127779	126520	CDS
			EC number	2.1.1.37
			Gene	ydiP
			Inference	similar to AA sequence:UniProtKB:O34680
			Locus	p-ILI_00154
			Product	putative BsuMI modification methylase subunit YdiP
127921	128427	CDS
			Locus	p-ILI_00155
			Product	hypothetical protein
128558	129739	CDS
			Locus	p-ILI_00156
			Product	hypothetical protein
129867	130463	CDS
			Locus	p-ILI_00157
			Product	hypothetical protein
130473	131249	CDS
			Gene	dsbG
			Inference	similar to AA sequence:UniProtKB:P77202
			Locus	p-ILI_00158
			Product	Thiol:disulfide interchange protein DsbG precursor
131252	131824	CDS
			Locus	p-ILI_00159
			Product	hypothetical protein
132195	131821	CDS
			Locus	p-ILI_00160
			Product	hypothetical protein
132372	136709	CDS
			Locus	p-ILI_00161
			Product	hypothetical protein
136789	137334	CDS
			Locus	p-ILI_00162
			Product	hypothetical protein
137321	138748	CDS
			Locus	p-ILI_00163
			Product	hypothetical protein
138745	138879	CDS
			Locus	p-ILI_00164
			Product	hypothetical protein
138876	139820	CDS
			Locus	p-ILI_00165
			Product	hypothetical protein
139948	144651	CDS
			Locus	p-ILI_00166
			Product	hypothetical protein
145663	144683	CDS
			Locus	p-ILI_00167
			Product	hypothetical protein
145823	147625	CDS
			EC number	3.6.4.12
			Gene	uvrD_1
			Inference	similar to AA sequence:UniProtKB:P03018
			Locus	p-ILI_00168
			Product	DNA helicase II
148195	148443	CDS
			Locus	p-ILI_00169
			Product	hypothetical protein
148481	148594	CDS
			Locus	p-ILI_00170
			Product	hypothetical protein
148699	149148	CDS
			Locus	p-ILI_00171
			Product	hypothetical protein
149194	149346	CDS
			Locus	p-ILI_00172
			Product	hypothetical protein
149330	149743	CDS
			Locus	p-ILI_00173
			Product	hypothetical protein
149906	149775	CDS
			Locus	p-ILI_00174
			Product	hypothetical protein
150006	150263	CDS
			Locus	p-ILI_00175
			Product	hypothetical protein
150365	150553	CDS
			Locus	p-ILI_00176
			Product	hypothetical protein
150804	151163	CDS
			Locus	p-ILI_00177
			Product	hypothetical protein
151297	151821	CDS
			Locus	p-ILI_00178
			Product	hypothetical protein
152104	152580	CDS
			Locus	p-ILI_00179
			Product	hypothetical protein
152580	152759	CDS
			Locus	p-ILI_00180
			Product	hypothetical protein
152823	153212	CDS
			Locus	p-ILI_00181
			Product	hypothetical protein
153224	153679	CDS
			Locus	p-ILI_00182
			Product	hypothetical protein
153728	154222	CDS
			Locus	p-ILI_00183
			Product	hypothetical protein
154232	154414	CDS
			Locus	p-ILI_00184
			Product	hypothetical protein
154701	154985	CDS
			Locus	p-ILI_00185
			Product	hypothetical protein
155066	156127	CDS
			Locus	p-ILI_00186
			Product	hypothetical protein
156261	156124	CDS
			Locus	p-ILI_00187
			Product	hypothetical protein
156606	157601	CDS
			Locus	p-ILI_00188
			Product	hypothetical protein
157619	157738	CDS
			Locus	p-ILI_00189
			Product	hypothetical protein
157719	157955	CDS
			Locus	p-ILI_00190
			Product	hypothetical protein
158041	158211	CDS
			Locus	p-ILI_00191
			Product	hypothetical protein
158225	158863	CDS
			Locus	p-ILI_00192
			Product	hypothetical protein
158960	160537	CDS
			Locus	p-ILI_00193
			Product	hypothetical protein
160616	162247	CDS
			Locus	p-ILI_00194
			Product	hypothetical protein
162318	164456	CDS
			Locus	p-ILI_00195
			Product	hypothetical protein
164558	164821	CDS
			Locus	p-ILI_00196
			Product	hypothetical protein
164834	166090	CDS
			Locus	p-ILI_00197
			Product	hypothetical protein
166198	167982	CDS
			EC number	1.8.1.8
			Gene	dsbD
			Inference	similar to AA sequence:UniProtKB:P36655
			Locus	p-ILI_00198
			Product	Thiol:disulfide interchange protein DsbD precursor
170484	168037	CDS
			Locus	p-ILI_00199
			Product	hypothetical protein
171903	170623	CDS
			Locus	p-ILI_00200
			Product	hypothetical protein
172624	171989	CDS
			Locus	p-ILI_00201
			Product	hypothetical protein
173354	172812	CDS
			Gene	ydjM
			Inference	similar to AA sequence:UniProtKB:P64481
			Locus	p-ILI_00202
			Product	Inner membrane protein YdjM
173499	174248	CDS
			Locus	p-ILI_00203
			Product	hypothetical protein
174269	174748	CDS
			Locus	p-ILI_00204
			Product	hypothetical protein
174708	175511	CDS
			Locus	p-ILI_00205
			Product	hypothetical protein
175603	175746	CDS
			Locus	p-ILI_00206
			Product	hypothetical protein
175972	176463	CDS
			Locus	p-ILI_00207
			Product	hypothetical protein
177098	176661	CDS
			Locus	p-ILI_00208
			Product	hypothetical protein
177225	177509	CDS
			Locus	p-ILI_00209
			Product	hypothetical protein
177608	177745	CDS
			Locus	p-ILI_00210
			Product	hypothetical protein
178361	177810	CDS
			Locus	p-ILI_00211
			Product	hypothetical protein
178620	179009	CDS
			Locus	p-ILI_00212
			Product	hypothetical protein
179009	179284	CDS
			Locus	p-ILI_00213
			Product	hypothetical protein
179300	179422	CDS
			Locus	p-ILI_00214
			Product	hypothetical protein
179410	179724	CDS
			Locus	p-ILI_00215
			Product	hypothetical protein
179724	180041	CDS
			Locus	p-ILI_00216
			Product	hypothetical protein
180094	180333	CDS
			Locus	p-ILI_00217
			Product	hypothetical protein
180423	180755	CDS
			Locus	p-ILI_00218
			Product	hypothetical protein
180745	180897	CDS
			Locus	p-ILI_00219
			Product	hypothetical protein
181478	181056	CDS
			Locus	p-ILI_00220
			Product	hypothetical protein
182059	182685	CDS
			Locus	p-ILI_00221
			Product	hypothetical protein
182690	183478	CDS
			Locus	p-ILI_00222
			Product	hypothetical protein
183493	184275	CDS
			Locus	p-ILI_00223
			Product	hypothetical protein
184701	185009	CDS
			Locus	p-ILI_00224
			Product	hypothetical protein
185127	185303	CDS
			Locus	p-ILI_00225
			Product	hypothetical protein
185312	185866	CDS
			Locus	p-ILI_00226
			Product	hypothetical protein
186023	186493	CDS
			Locus	p-ILI_00227
			Product	hypothetical protein
187063	186770	CDS
			Locus	p-ILI_00228
			Product	hypothetical protein
187353	187075	CDS
			Locus	p-ILI_00229
			Product	hypothetical protein
187810	187595	CDS
			Locus	p-ILI_00230
			Product	hypothetical protein
188191	187823	CDS
			Locus	p-ILI_00231
			Product	hypothetical protein
188519	188980	CDS
			Locus	p-ILI_00232
			Product	hypothetical protein
189409	189089	CDS
			Locus	p-ILI_00233
			Product	hypothetical protein
189708	190235	CDS
			Locus	p-ILI_00234
			Product	hypothetical protein
190279	190581	CDS
			Locus	p-ILI_00235
			Product	hypothetical protein
190673	191080	CDS
			Locus	p-ILI_00236
			Product	hypothetical protein
191432	191683	CDS
			Locus	p-ILI_00237
			Product	hypothetical protein
192399	192980	CDS
			Locus	p-ILI_00238
			Product	hypothetical protein
193062	194495	CDS
			Locus	p-ILI_00239
			Product	hypothetical protein
194642	195295	CDS
			Locus	p-ILI_00240
			Product	hypothetical protein
195543	195953	CDS
			Locus	p-ILI_00241
			Product	hypothetical protein
195965	196903	CDS
			Locus	p-ILI_00242
			Product	hypothetical protein
196921	198087	CDS
			EC number	6.3.1.-
			Gene	ygiC
			Inference	similar to AA sequence:UniProtKB:P0ADT5
			Locus	p-ILI_00243
			Product	Putative acid--amine ligase YgiC
198101	198496	CDS
			Locus	p-ILI_00244
			Product	hypothetical protein
198515	199204	CDS
			Locus	p-ILI_00245
			Product	hypothetical protein
199268	199921	CDS
			Locus	p-ILI_00246
			Product	hypothetical protein
199923	200972	CDS
			Gene	kch
			Inference	similar to AA sequence:UniProtKB:P31069
			Locus	p-ILI_00247
			Product	Voltage-gated potassium channel Kch
201176	201628	CDS
			Locus	p-ILI_00248
			Product	hypothetical protein
201851	203830	CDS
			Locus	p-ILI_00249
			Product	hypothetical protein
203883	204425	CDS
			Locus	p-ILI_00250
			Product	hypothetical protein
204517	204765	CDS
			Locus	p-ILI_00251
			Product	hypothetical protein
204743	205165	CDS
			Locus	p-ILI_00252
			Product	hypothetical protein
205346	206041	CDS
			Locus	p-ILI_00253
			Product	hypothetical protein
206737	206138	CDS
			Gene	dsbA
			Inference	similar to AA sequence:UniProtKB:P32557
			Locus	p-ILI_00254
			Product	Thiol:disulfide interchange protein DsbA precursor
207167	207604	CDS
			Locus	p-ILI_00255
			Product	hypothetical protein
207847	207632	CDS
			Locus	p-ILI_00256
			Product	hypothetical protein
208297	209019	CDS
			Locus	p-ILI_00257
			Product	hypothetical protein
209044	209499	CDS
			Locus	p-ILI_00258
			Product	hypothetical protein
209603	210169	CDS
			Locus	p-ILI_00259
			Product	hypothetical protein
210247	210666	CDS
			Locus	p-ILI_00260
			Product	hypothetical protein
211154	212719	CDS
			Locus	p-ILI_00261
			Product	hypothetical protein
212928	214091	CDS
			Locus	p-ILI_00262
			Product	hypothetical protein
214191	214637	CDS
			Locus	p-ILI_00263
			Product	hypothetical protein
214650	214949	CDS
			Inference	ab initio prediction:Prodigal:2.60
			Locus	p-ILI_00264
			Product	hypothetical protein
214968	215195	CDS
			Locus	p-ILI_00265
			Product	hypothetical protein
215156	215278	CDS
			Locus	p-ILI_00266
			Product	hypothetical protein
215360	217207	CDS
			Locus	p-ILI_00267
			Product	hypothetical protein
217242	217484	CDS
			Locus	p-ILI_00268
			Product	hypothetical protein
217641	217892	CDS
			Locus	p-ILI_00269
			Product	hypothetical protein
217909	218241	CDS
			Locus	p-ILI_00270
			Product	hypothetical protein
218262	218522	CDS
			Locus	p-ILI_00271
			Product	hypothetical protein
218663	218986	CDS
			Locus	p-ILI_00272
			Product	hypothetical protein
218979	219248	CDS
			Locus	p-ILI_00273
			Product	hypothetical protein
219312	219833	CDS
			Locus	p-ILI_00274
			Product	hypothetical protein
219838	220155	CDS
			Locus	p-ILI_00275
			Product	hypothetical protein
220527	221669	CDS
			Gene	nhaA
			Inference	similar to AA sequence:UniProtKB:Q56725
			Locus	p-ILI_00276
			Product	Na(+)/H(+) antiporter NhaA
222450	222034	CDS
			Locus	p-ILI_00277
			Product	hypothetical protein
223027	222701	CDS
			Locus	p-ILI_00278
			Product	hypothetical protein
223208	223059	CDS
			Locus	p-ILI_00279
			Product	hypothetical protein
223353	223171	CDS
			Locus	p-ILI_00280
			Product	hypothetical protein
224275	224745	CDS
			Locus	p-ILI_00281
			Product	hypothetical protein
224880	226139	CDS
			Locus	p-ILI_00282
			Product	hypothetical protein
226160	226507	CDS
			Locus	p-ILI_00283
			Product	hypothetical protein
226694	227104	CDS
			Locus	p-ILI_00284
			Product	hypothetical protein
227167	227586	CDS
			Locus	p-ILI_00285
			Product	hypothetical protein
227583	227900	CDS
			Locus	p-ILI_00286
			Product	hypothetical protein
228078	228593	CDS
			Locus	p-ILI_00287
			Product	hypothetical protein
228807	229142	CDS
			Locus	p-ILI_00288
			Product	hypothetical protein
229183	229320	CDS
			Locus	p-ILI_00289
			Product	hypothetical protein
229803	229405	CDS
			Locus	p-ILI_00290
			Product	hypothetical protein
230115	229978	CDS
			Locus	p-ILI_00291
			Product	hypothetical protein
230116	231513	CDS
			Locus	p-ILI_00292
			Product	hypothetical protein
231504	231794	CDS
			Locus	p-ILI_00293
			Product	hypothetical protein
231804	232538	CDS
			EC number	3.1.30.-
			Gene	nucA
			Inference	similar to AA sequence:UniProtKB:P38446
			Locus	p-ILI_00294
			Product	Nuclease precursor
232551	232847	CDS
			Locus	p-ILI_00295
			Product	hypothetical protein
232861	233163	CDS
			Locus	p-ILI_00296
			Product	hypothetical protein
234259	233210	CDS
			EC number	3.4.24.-
			Gene	mepM
			Inference	similar to AA sequence:UniProtKB:P0AFS9
			Locus	p-ILI_00297
			Product	Murein DD-endopeptidase MepM
234533	234249	CDS
			Locus	p-ILI_00298
			Product	hypothetical protein
234856	234632	CDS
			Locus	p-ILI_00299
			Product	hypothetical protein
236174	235134	CDS
			Locus	p-ILI_00300
			Product	hypothetical protein
236955	236176	CDS
			Locus	p-ILI_00301
			Product	hypothetical protein
238017	236956	CDS
			Locus	p-ILI_00302
			Product	hypothetical protein
238183	239370	CDS
			Locus	p-ILI_00303
			Product	hypothetical protein
240227	239433	CDS
			Locus	p-ILI_00304
			Product	hypothetical protein
241207	241641	CDS
			Locus	p-ILI_00305
			Product	hypothetical protein
241638	241835	CDS
			Locus	p-ILI_00306
			Product	hypothetical protein
241848	242765	CDS
			Locus	p-ILI_00307
			Product	hypothetical protein
242769	243248	CDS
			Locus	p-ILI_00308
			Product	hypothetical protein
243363	244094	CDS
			Locus	p-ILI_00309
			Product	hypothetical protein
244195	244644	CDS
			Locus	p-ILI_00310
			Product	hypothetical protein
244681	244866	CDS
			Locus	p-ILI_00311
			Product	hypothetical protein
245026	245862	CDS
			EC number	2.7.7.65
			Gene	adrA
			Inference	similar to AA sequence:UniProtKB:P0AAP1
			Locus	p-ILI_00312
			Product	putative diguanylate cyclase AdrA
246113	245889	CDS
			Locus	p-ILI_00313
			Product	hypothetical protein
246535	246224	CDS
			Locus	p-ILI_00314
			Product	hypothetical protein
247058	246549	CDS
			Locus	p-ILI_00315
			Product	hypothetical protein
247350	247832	CDS
			Locus	p-ILI_00316
			Product	hypothetical protein
248771	247908	CDS
			Locus	p-ILI_00317
			Product	hypothetical protein
248950	249417	CDS
			Locus	p-ILI_00318
			Product	hypothetical protein
249456	250379	CDS
			Locus	p-ILI_00319
			Product	hypothetical protein
250376	250849	CDS
			Locus	p-ILI_00320
			Product	hypothetical protein
250939	251511	CDS
			Locus	p-ILI_00321
			Product	hypothetical protein
251955	252794	CDS
			Locus	p-ILI_00322
			Product	hypothetical protein
252879	253349	CDS
			Locus	p-ILI_00323
			Product	hypothetical protein
253450	253917	CDS
			Locus	p-ILI_00324
			Product	hypothetical protein
253968	254354	CDS
			Locus	p-ILI_00325
			Product	hypothetical protein
254433	254891	CDS
			Locus	p-ILI_00326
			Product	hypothetical protein
254960	255235	CDS
			Locus	p-ILI_00327
			Product	hypothetical protein
255235	255630	CDS
			Locus	p-ILI_00328
			Product	hypothetical protein
255721	256056	CDS
			Locus	p-ILI_00329
			Product	hypothetical protein
256182	257927	CDS
			Locus	p-ILI_00330
			Product	hypothetical protein
258488	258024	CDS
			Locus	p-ILI_00331
			Product	hypothetical protein
259203	258595	CDS
			Locus	p-ILI_00332
			Product	hypothetical protein
259381	259707	CDS
			Locus	p-ILI_00333
			Product	hypothetical protein
260230	259751	CDS
			Locus	p-ILI_00334
			Product	hypothetical protein
260419	261939	CDS
			EC number	3.6.4.12
			Gene	uvrD_2
			Inference	similar to AA sequence:UniProtKB:P03018
			Locus	p-ILI_00335
			Product	DNA helicase II
262337	262741	CDS
			Gene	dksA
			Inference	similar to AA sequence:UniProtKB:P0ABS1
			Locus	p-ILI_00336
			Product	RNA polymerase-binding transcription factor DksA
262790	263275	CDS
			Locus	p-ILI_00337
			Product	hypothetical protein
263729	263313	CDS
			Locus	p-ILI_00338
			Product	hypothetical protein
264666	263731	CDS
			EC number	3.4.21.-
			Gene	sppA
			Inference	similar to AA sequence:UniProtKB:O34525
			Locus	p-ILI_00339
			Product	Putative signal peptide peptidase SppA
265340	265633	CDS
			Locus	p-ILI_00340
			Product	hypothetical protein
265645	267177	CDS
			EC number	3.4.24.-
			Gene	ftsH
			Inference	similar to AA sequence:UniProtKB:P0AAI3
			Locus	p-ILI_00341
			Product	ATP-dependent zinc metalloprotease FtsH
267196	267594	CDS
			Locus	p-ILI_00342
			Product	hypothetical protein
267595	267798	CDS
			Locus	p-ILI_00343
			Product	hypothetical protein
267834	268805	CDS
			Locus	p-ILI_00344
			Product	hypothetical protein
268809	269483	CDS
			Locus	p-ILI_00345
			Product	hypothetical protein
269512	269949	CDS
			Locus	p-ILI_00346
			Product	hypothetical protein
269955	270308	CDS
			Locus	p-ILI_00347
			Product	hypothetical protein
270386	271456	CDS
			Locus	p-ILI_00348
			Product	hypothetical protein
271449	271697	CDS
			Locus	p-ILI_00349
			Product	hypothetical protein
271637	271885	CDS
			Locus	p-ILI_00350
			Product	hypothetical protein
271893	272336	CDS
			Locus	p-ILI_00351
			Product	hypothetical protein
272394	272639	CDS
			Locus	p-ILI_00352
			Product	hypothetical protein
272728	273060	CDS
			Locus	p-ILI_00353
			Product	hypothetical protein
273104	273391	CDS
			Locus	p-ILI_00354
			Product	hypothetical protein
274014	273451	CDS
			Locus	p-ILI_00355
			Product	hypothetical protein
274159	274497	CDS
			Locus	p-ILI_00356
			Product	hypothetical protein
274515	274919	CDS
			Locus	p-ILI_00357
			Product	hypothetical protein
274973	275326	CDS
			Locus	p-ILI_00358
			Product	hypothetical protein
275746	275976	CDS
			Locus	p-ILI_00359
			Product	hypothetical protein
276142	276456	CDS
			Locus	p-ILI_00360
			Product	hypothetical protein
276783	277520	CDS
			EC number	3.1.-.-
			Gene	orn
			Inference	similar to AA sequence:UniProtKB:P0A784
			Locus	p-ILI_00361
			Product	Oligoribonuclease
277616	279322	CDS
			Locus	p-ILI_00362
			Product	hypothetical protein
279388	279996	CDS
			Locus	p-ILI_00363
			Product	hypothetical protein
280093	280257	CDS
			Locus	p-ILI_00364
			Product	hypothetical protein
280242	280649	CDS
			Locus	p-ILI_00365
			Product	hypothetical protein
281225	280707	CDS
			Locus	p-ILI_00366
			Product	hypothetical protein
281993	282202	CDS
			Locus	p-ILI_00367
			Product	hypothetical protein
282199	282453	CDS
			Locus	p-ILI_00368
			Product	hypothetical protein
282858	282586	CDS
			Gene	hupA
			Inference	similar to AA sequence:UniProtKB:E0J6W8
			Locus	p-ILI_00369
			Product	DNA-binding protein HU-alpha
283366	283674	CDS
			Locus	p-ILI_00370
			Product	hypothetical protein
283671	283946	CDS
			Locus	p-ILI_00371
			Product	hypothetical protein
284009	284260	CDS
			Locus	p-ILI_00372
			Product	hypothetical protein
284349	284720	CDS
			Locus	p-ILI_00373
			Product	hypothetical protein
284893	284735	CDS
			Locus	p-ILI_00374
			Product	hypothetical protein
285158	285412	CDS
			Locus	p-ILI_00375
			Product	hypothetical protein
285493	286038	CDS
			Locus	p-ILI_00376
			Product	hypothetical protein
286031	286534	CDS
			Locus	p-ILI_00377
			Product	hypothetical protein
286660	287103	CDS
			Locus	p-ILI_00378
			Product	hypothetical protein
287232	287963	CDS
			Locus	p-ILI_00379
			Product	hypothetical protein
288096	288188	CDS
			Locus	p-ILI_00380
			Product	hypothetical protein
288214	289806	CDS
			Locus	p-ILI_00381
			Product	hypothetical protein
289880	290947	CDS
			Locus	p-ILI_00382
			Product	hypothetical protein
291030	291620	CDS
			Locus	p-ILI_00383
			Product	hypothetical protein
291617	291808	CDS
			Locus	p-ILI_00384
			Product	hypothetical protein
291882	292952	CDS
			Locus	p-ILI_00385
			Product	hypothetical protein
293351	293169	CDS
			Locus	p-ILI_00386
			Product	hypothetical protein
293697	293365	CDS
			Locus	p-ILI_00387
			Product	hypothetical protein
294170	293697	CDS
			Locus	p-ILI_00388
			Product	hypothetical protein
294668	294225	CDS
			Locus	p-ILI_00389
			Product	hypothetical protein
295529	294786	CDS
			Locus	p-ILI_00390
			Product	hypothetical protein
296051	295746	CDS
			Locus	p-ILI_00391
			Product	hypothetical protein
296295	296059	CDS
			Locus	p-ILI_00392
			Product	hypothetical protein
296485	296285	CDS
			Locus	p-ILI_00393
			Product	hypothetical protein
296711	296505	CDS
			Locus	p-ILI_00394
			Product	hypothetical protein
297209	296769	CDS
			Locus	p-ILI_00395
			Product	hypothetical protein
297904	298215	CDS
			Locus	p-ILI_00396
			Product	hypothetical protein
298287	298718	CDS
			Locus	p-ILI_00397
			Product	hypothetical protein
298799	299095	CDS
			Locus	p-ILI_00398
			Product	hypothetical protein
299198	299914	CDS
			Locus	p-ILI_00399
			Product	hypothetical protein
300083	300676	CDS
			Locus	p-ILI_00400
			Product	hypothetical protein
300740	301312	CDS
			Locus	p-ILI_00401
			Product	hypothetical protein
301924	301370	CDS
			Locus	p-ILI_00402
			Product	hypothetical protein
302270	303277	CDS
			Gene	yejK
			Inference	similar to AA sequence:UniProtKB:P33920
			Locus	p-ILI_00403
			Product	Nucleoid-associated protein YejK
303442	303717	CDS
			Locus	p-ILI_00404
			Product	hypothetical protein
303728	304063	CDS
			Locus	p-ILI_00405
			Product	hypothetical protein
304124	304402	CDS
			Locus	p-ILI_00406
			Product	hypothetical protein
304824	305681	CDS
			Locus	p-ILI_00407
			Product	hypothetical protein
305757	306590	CDS
			Locus	p-ILI_00408
			Product	hypothetical protein
306772	308787	CDS
			Locus	p-ILI_00409
			Product	hypothetical protein
309071	309775	CDS
			Locus	p-ILI_00410
			Product	hypothetical protein
309786	309932	CDS
			Locus	p-ILI_00411
			Product	hypothetical protein
310239	310715	CDS
			Locus	p-ILI_00412
			Product	hypothetical protein
310747	310854	CDS
			Locus	p-ILI_00413
			Product	hypothetical protein
310872	311240	CDS
			Locus	p-ILI_00414
			Product	hypothetical protein
311237	311833	CDS
			Locus	p-ILI_00415
			Product	hypothetical protein
311899	312627	CDS
			Locus	p-ILI_00416
			Product	hypothetical protein
312715	313494	CDS
			Inference	ab initio prediction:Prodigal:2.60
			Locus	p-ILI_00417
			Product	hypothetical protein
314339	314992	CDS
			Locus	p-ILI_00418
			Product	hypothetical protein
315002	315313	CDS
			Locus	p-ILI_00419
			Product	hypothetical protein
315462	316112	CDS
			Locus	p-ILI_00420
			Product	hypothetical protein
316120	316821	CDS
			Locus	p-ILI_00421
			Product	hypothetical protein
316831	317109	CDS
			Locus	p-ILI_00422
			Product	hypothetical protein
317123	317560	CDS
			Locus	p-ILI_00423
			Product	hypothetical protein
317626	318753	CDS
			Locus	p-ILI_00424
			Product	hypothetical protein
318773	318994	CDS
			Locus	p-ILI_00425
			Product	hypothetical protein
319076	319582	CDS
			Locus	p-ILI_00426
			Product	hypothetical protein
319604	319849	CDS
			Locus	p-ILI_00427
			Product	hypothetical protein
319869	320048	CDS
			Locus	p-ILI_00428
			Product	hypothetical protein
320073	320276	CDS
			Locus	p-ILI_00429
			Product	hypothetical protein
320286	320732	CDS
			Locus	p-ILI_00430
			Product	hypothetical protein
320743	320982	CDS
			Locus	p-ILI_00431
			Product	hypothetical protein
320996	321310	CDS
			Locus	p-ILI_00432
			Product	hypothetical protein
321621	322115	CDS
			Locus	p-ILI_00433
			Product	hypothetical protein
322199	322600	CDS
			Locus	p-ILI_00434
			Product	hypothetical protein
322747	323223	CDS
			Locus	p-ILI_00435
			Product	hypothetical protein
323289	323891	CDS
			Locus	p-ILI_00436
			Product	hypothetical protein
324142	324020	CDS
			Locus	p-ILI_00437
			Product	hypothetical protein
324341	326227	CDS
			Locus	p-ILI_00438
			Product	hypothetical protein
326357	326821	CDS
			Locus	p-ILI_00439
			Product	hypothetical protein
326978	327199	CDS
			Locus	p-ILI_00440
			Product	hypothetical protein
327236	327442	CDS
			Locus	p-ILI_00441
			Product	hypothetical protein
327449	327604	CDS
			Locus	p-ILI_00442
			Product	hypothetical protein
327616	327816	CDS
			Locus	p-ILI_00443
			Product	hypothetical protein
327910	328044	CDS
			Locus	p-ILI_00444
			Product	hypothetical protein
328066	328323	CDS
			Locus	p-ILI_00445
			Product	hypothetical protein
328837	329046	CDS
			Locus	p-ILI_00446
			Product	hypothetical protein
329206	329604	CDS
			Locus	p-ILI_00447
			Product	hypothetical protein
329627	329944	CDS
			Locus	p-ILI_00448
			Product	hypothetical protein
330040	330303	CDS
			Locus	p-ILI_00449
			Product	hypothetical protein
330317	330571	CDS
			Locus	p-ILI_00450
			Product	hypothetical protein
330734	330895	CDS
			Locus	p-ILI_00451
			Product	hypothetical protein
330897	331337	CDS
			Locus	p-ILI_00452
			Product	hypothetical protein
331773	331453	CDS
			Locus	p-ILI_00453
			Product	hypothetical protein
332383	332799	CDS
			EC number	3.4.21.88
			Gene	lexA_2
			Inference	similar to AA sequence:UniProtKB:P60512
			Locus	p-ILI_00454
			Product	LexA repressor
332796	334070	CDS
			EC number	2.7.7.7
			Gene	dinB_2
			Inference	similar to AA sequence:UniProtKB:Q47155
			Locus	p-ILI_00455
			Product	DNA polymerase IV
334396	334779	CDS
			Locus	p-ILI_00456
			Product	hypothetical protein
335033	335740	CDS
			Locus	p-ILI_00457
			Product	hypothetical protein
335721	336593	CDS
			Gene	recX_2
			Inference	protein motif:HAMAP:MF_01114
			Locus	p-ILI_00458
			Product	Regulatory protein RecX
336609	336806	CDS
			Locus	p-ILI_00459
			Product	hypothetical protein
336803	337273	CDS
			Locus	p-ILI_00460
			Product	hypothetical protein
337668	338069	CDS
			Locus	p-ILI_00461
			Product	hypothetical protein
338497	338826	CDS
			Locus	p-ILI_00462
			Product	hypothetical protein
339204	340001	CDS
			Locus	p-ILI_00463
			Product	hypothetical protein
340001	340135	CDS
			Locus	p-ILI_00464
			Product	hypothetical protein

## Sheet: Table S4
Species	Description	GenBank accession number
V. cholerae	Aquatic organism that causes Cholera	GCA_000006745.1
V. parahaemolyticus	Food poisoning bacterium	GCA_000196095.1
V. cyclitrophicus	V. cyclitrophicus overview	GCA_000473545.1
V. nigripulchritudo	V. nigripulchritudo overview	GCA_000801275.1
V. splendidus	Fish and shellfish pathogen	GCA_001558015.1
V. vulnificus	Pathogen in immunocompromised patients	GCA_002215135.1
V. mimicus	V. mimicus overview	GCA_001558475.2
V. harveyi	Common marine bacterium	GCA_001558435.2 ASM155843v2
V. campbellii	Halophilic marine bacterium	GCA_000017705.1
V. tasmaniensis	V. tasmaniensis overview	GCA_000091465.1
V. ordalii	V. ordalii overview	GCA_000257205.1
V. fluvialis	V. fluvialis overview	GCA_001558415.2
V. crassostreae	V. crassostreae overview	GCA_001048535.1 VLGP7_PRJEB5883
V. alginolyticus	V. alginolyticus overview	GCA_000354175.2 ASM35417v2
V. owensii	V. owensii overview	GCA_002021755.1
V. anguillarum	Fish pathogen	GCA_000217675.1
V. furnissii	Occasional human pathogen	GCA_000184325.1
V. coralliilyticus	Causes disease in coral	GCA_000772065.1
V. jasicida	V. jasicida overview	GCA_001625175.1 ViCECT7692_1.0
V. breoganii	V. breoganii overview	GCA_001677275.1 ASM167727v1
V. tubiashii	V. tubiashii overview	GCA_000772105.1 ASM77210v1
V. shilonii	V. shilonii overview	GCA_000772105.1
V. gazogenes	V. gazogenes overview	GCA_002196515.1 ASM219651v1
V. rotiferianus	V. rotiferianus overview	GCA_002214395.1
V. mediterranei	V. mediterranei overview	GCA_001591125.1
V. natriegens	V. natriegens overview	GCA_001680045.1
V. metschnikovii	Common marine bacterium	GCA_000176155.1
V. orientalis	Common marine bacterium	GCA_000176235.1
V. ruber	V. ruber overview	GCA_900163965.1 V_ruber_CECT7878T_Velvet_Prokka_EMBL scaffolds: 103 contigs: 103 N50: 110,014 L50: 15
V. caribbeanicus	Marine bacterium	GCA_000165125.2 Vcar_1.0
V. diazotrophicus	V. diazotrophicus NBRC 103148 overview	GCA_000740015.1 ASM74001v1
V. pacinii	V. pacinii DSM 19139 overview	GCA_000711795.1
V. rhizosphaerae	V. rhizosphaerae DSM 18581 overview	GCA_000711805.1
V. litoralis	V. litoralis overview	GCA_000426765.1
V. cincinnatiensis	V. cincinnatiensis overview	GCA_900167345.1
V. ezurae	V. ezurae overview	GCA_000467185.1
V. azureus	V. azureus overview	GCA_000467165.1
V. halioticoli	V. halioticoli overview	GCA_000496695.1
V. nereis	V. nereis overview	GCA_001591105.1
V. proteolyticus	V. proteolyticus overview	GCA_000467125.1
V. sagamiensis	V. sagamiensis overview	GCA_000400425.1
V. aerogenes	V. aerogenes overview	GCA_900130105.1 Vibrio.aerogenes_CECT 7868_Velvet_Prokka s
V. kanaloae	V. kanaloae overview	GCA_000272165.2 ASM27216v2
V. rumoiensis	V. rumoiensis overview	GCA_000286955.2 ASM28695v2
V. ichthyoenteri	V. ichthyoenteri overview	GCA_000222605.2 ASM22260v1
V. scophthalmi	V. scophthalmi overview	GCA_001685465.1
V. sinaloensis	Marine bacterium	GCA_000189275.2 ASM18927v1
V. brasiliensis	Marine bacterium	GCA_000189255.2 ASM18925v1
V. navarrensis	Aquatic bacterium	GCA_000764325.1 2540-90v1.0
V. antiquarius	V. sp. Ex25	GCA_000024825.1 ASM2482v1
V. metoecus	V V. metoecus strainPPCK-2014	GCA_001402165.1 ASM140216v1
V. barjaei	V. barjaei strain3062	GCA_001639065.2 ASM163906v2
V. renipiscarius	V. piscium CECT 8603	GCA_000827885.1 ASM82788v1
V. tritonius	V. tritonius whole genome project	GCA_001547935.1 ASM154793v1
V. variabilis	V. variabilis overview	GCA_000783325.1 ASM78332v1
V. mangrovi	V. mangrovi overview	GCA_900184095.1 Vmangrovi_CECT7927_Spades_Prokka
V. gigantis	V. gigantis overview	GCA_002156475.1 ASM215647v1
V. ostreicida	V. ostreicida overview	GCA_001957165.1 ASM195716v1
V. panuliri	V. panuliri overview	GCA_001939725.1 ASM193972v1
V. mexicanus	V. mexicanus overview	GCA_001012815.1 ASM101281v1
V. quintilis	V. quintilis CECT 7734	GCA_900143745.1 V.quintilis_CECT7734T_Velvet_Prokka_EMBL scaffolds: 128 contigs: 128 N50: 87,700 L50: 18
V. sonorensis	V. sonorensis overview	GCA_001854765.1 ASM185476v1
V. europaeus	V. europaeus overview	GCA_001695575.1 ASM169557v1
V. cidicii	V. cidicii overview	GCA_001597655.1 ASM159765v1
V. celticus	V. celticus overview	GCA_900089965.1 VcelticusCECT7224_Velvet_Prokka
V. atlanticus	V. atlanticus overview	GCA_900089855.1 VatlanticusCECT7223_Velvet_Prokka
V. ishigakensis	V. ishigakensis overview	GCA_000830435.1
V. bivalvicida	V. bivalvicida overview	GCA_001399455.2 ASM139945v2
V. xuii	V. xuii overview	GCA_001274855.1 ASM127485v1
V. hepatarius	V. hepatarius overview	GCA_001274785.1 ASM127478v1
V. diabolicus	V. diabolicus overview	GCA_001048675.1 VDIABv1_PRJEB5898
V. neptunius	V. neptunius overview	GCA_000967495.1 S2394
V. mytili	V. mytili overview	GCA_000830505.1 ASM83050v1
V. punensis	V. punensis overview	GCA_0096942685.1 ASM127478v1

## Sheet: Table S5
Organism	Strain	GenBank accession number	Level	Size (Mb)	GC%	No. of genes	No. of proteins
Vibrio alginolyticus	NBRC 15630 = ATCC 17749	GCA_000354175.2	Complete Genome	5.14	44.70	4753	4521
Vibrio alginolyticus	ATCC 33787	GCA_001469735.1	Complete Genome	5.72	44.48	5393	5094
Vibrio alginolyticus	ZJ-T	GCA_001679745.1	Complete Genome	5.40	44.67	5062	4777
Vibrio alginolyticus	K01M1	GCA_002119505.2	Complete Genome	5.36	44.60	5049	4760
Vibrio alginolyticus	K08M4	GCA_002119525.1	Complete Genome	4.88	44.07	4378	4071
Vibrio alginolyticus	K04M5	GCA_002119545.1	Complete Genome	5.66	44.32	5319	5031
Vibrio alginolyticus	K06K5	GCA_002119565.1	Complete Genome	5.00	44.32	5325	5034
Vibrio alginolyticus	K10K4	GCA_002119585.1	Complete Genome	5.39	44.61	5037	4756
Vibrio alginolyticus	K09K1	GCA_002149065.1	Complete Genome	5.36	44.61	5048	4752
Vibrio alginolyticus	K08M3	GCA_002149085.1	Complete Genome	5.65	44.32	5322	5046
Vibrio alginolyticus	K04M3	GCA_002149105.1	Complete Genome	5.67	44.33	5360	5069
Vibrio alginolyticus	ATCC 33868	GCA_002139525.1	Complete Genome	5.44	44.49	5249	4844
Vibrio alginolyticus	J207	GCA_003469765.1	Complete Genome	5.26	44.57	5102	4779
Vibrio alginolyticus	FDAARGOS_114	GCA_002953975.1	Complete Genome	5.17	44.70	4909	4647
Vibrio alginolyticus	12G01	GCA_000153505.1	Scaffold	5.25	44.60	4769	4546
Vibrio alginolyticus	40B	GCA_000176055.1	Contig	5.14	44.60	4947	4344
Vibrio alginolyticus	BSW15	GCA_000834085.1	Contig	5.18	44.60	4799	4663
Vibrio alginolyticus	BSW8	GCA_000834155.1	Contig	5.19	44.60	4820	4678
Vibrio alginolyticus	V1	GCA_001013315.1	Contig	5.25	44.50	4864	4697
Vibrio alginolyticus	RM-10-2	GCA_001267615.1	Contig	5.20	44.60	4856	4670
Vibrio alginolyticus	RM-12-1	GCA_001270205.1	Contig	5.31	44.60	4980	4752
Vibrio alginolyticus	UCD-30C	GCA_001306785.1	Contig	5.42	44.50	5154	4873
Vibrio alginolyticus	UCD-32C	GCA_001306825.1	Contig	5.31	44.60	4922	4695
Vibrio alginolyticus	UCD-53C	GCA_001306845.1	Contig	5.20	44.60	4784	4570
Vibrio alginolyticus	UCD-9C	GCA_001306875.1	Contig	5.86	44.20	5540	5294
Vibrio alginolyticus	LMG 11650	GCA_001525595.1	Contig	5.21	44.70	4940	4631
Vibrio alginolyticus	ANC4-19	GCA_001584265.1	Contig	5.15	44.50	4764	4508
Vibrio alginolyticus	VN-7501	GCA_001617475.1	Contig	5.15	44.40	4806	4621
Vibrio alginolyticus	NCTC10675	GCA_900460325.1	Contig	5.32	44.50	5148	4813
Vibrio alginolyticus	EPGS	GCA_001273715.1	Scaffold	5.10	44.50	4702	4525
Vibrio alginolyticus	QD-5	GCA_002114195.1	Scaffold	5.14	44.50	4766	4618
Vibrio antiquarius	EX25	GCA_000024825.1	Complete Genome	5.08	44.90	4777	4540
Vibrio antiquarius	939	GCA_001909305.1	Contig	5.43	44.60	5306	5054
Vibrio diabolicus	FDAARGOS_96	GCA_002953335.1	Complete Genome	5.17	44.84	5056	4608
Vibrio diabolicus	LMG 3418	GCA_002953355.1	Complete Genome	5.13	44.86	4967	4670
Vibrio diabolicus	FDAARGOS_105	GCA_002953395.1	Complete Genome	5.42	44.79	5187	4883
Vibrio (alginolyticus) diabolicus	E0666	GCA_000341445.1	Contig	5.04	44.80	4770	4511
Vibrio (alginolyticus) diabolicus	V2	GCA_001010935.1	Contig	5.68	44.80	4767	4572
Vibrio diabolicus	CNCM I-1629	GCA_002953395.1	Contig	5.13	44.80	4842	4396
Vibrio diabolicus	JBS-8-11-1	GCA_003798525.1	Contig	5.03	44.80	4946	4657
Vibrio (alginolyticus) diabolicus	TS13	GCA_000962815.1	Scaffold	5.10	44.70	4977	4753
Vibrio (alginolyticus) diabolicus	FF273	GCA_001691185.1	Scaffold	5.23	44.60	4865	4701
Vibrio diabolicus	Art-Gut C1	GCA_003584265.1	Scaffold	5.23	44.61	4865	4701
Vibrio parahaemolyticus	O3:K6 substr. RIMD 2210633	GCA_000196095.1	Complete Genome	5.16	45.40	4991	4831
Vibrio parahaemolyticus	BA94C2	GCA_003119375.1	Complete Genome	5.16	45.41	4991	4831

## Sheet: Table S6
DDH (%)	V. antiquarius strain 939	V. antiquarius EX25	V. sp strain ILI	V. diabolicus E0666	V. diabolicus strain A1SM3	V. diabolicus strain CNCM I-1629	V. diabolicus strain FDA ARGOS 96	V. diabolicus strain FDA ARGOS 105	V. diabolicus strain FF273	V. diabolicus strain JBS-8-11-1	V. diabolicus strain LMG 3418	V. diabolicus strain TS13	V. diabolicus strain V2	V. alginolyticus strain K01M1	V. alginolyticus strain ATCC 33868
V. sp strain ILI	82.50	83.80	*	81.50	83.10	82.80	82.00	83.30	82.40	82.70	83.20	82.30	81.70	46.30	45.80
ANIb (%)	V. antiquarius strain 939	V. antiquarius EX25	V. sp strain ILI	V. diabolicus E0666	V. diabolicus strain A1SM3	V. diabolicus strain CNCM I-1629	V. diabolicus strain FDA ARGOS 96	V. diabolicus strain FDA ARGOS 105	V. diabolicus strain FF273	V. diabolicus strain JBS-8-11-1	V. diabolicus strain LMG 3418	V. diabolicus strain TS13	V. diabolicus strain V2	V. alginolyticus strain K01M1	V. alginolyticus strain ATCC 33868
V. antiquarius strain 939	*	97.72	97.71	97.39	97.62	97.52	98.16	97.48	97.48	97.71	97.56	97.64	97.44	91.43	91.43
V. antiquarius EX25	97.80	*	98.03	97.65	97.99	97.93	97.81	97.97	97.80	97.86	97.98	97.83	97.74	91.62	91.47
V. sp strain ILI	97.75	97.91	*	97.63	97.91	97.86	97.70	97.88	97.83	97.77	97.90	97.74	97.72	91.57	91.38
V. diabolicus E0666	97.59	97.68	97.68	*	97.62	97.67	97.64	97.61	97.49	97.59	97.69	97.52	97.50	91.79	91.68
V. diabolicus strain A1SM3	97.75	98.01	97.99	97.62	*	97.86	97.81	97.91	97.74	97.88	97.97	97.80	97.67	91.60	91.46
V. diabolicus strain CNCM I-1629	97.66	97.88	97.92	97.62	97.89	*	97.69	97.82	97.68	97.77	97.92	97.75	97.67	91.50	91.32
V. diabolicus strain FDA ARGOS 96	98.18	97.72	97.67	97.50	97.68	97.63	*	97.62	97.54	97.68	97.67	97.58	97.45	91.46	91.40
V. diabolicus strain FDA ARGOS 105	97.59	97.91	97.87	97.56	97.84	97.79	97.64	*	97.69	97.74	97.85	97.65	97.74	91.62	91.34
V. diabolicus strain FF273	97.58	97.69	97.79	97.39	97.64	97.63	97.49	97.59	*	97.57	97.65	97.54	98.08	91.69	91.46
V. diabolicus strain JBS-8-11-1	97.76	97.80	97.72	97.47	97.71	97.68	97.69	97.70	97.53	*	97.79	97.71	97.49	91.50	91.49
V. diabolicus strain LMG 3418	97.76	97.92	97.94	97.60	97.95	97.94	97.77	97.83	97.77	97.87	*	97.77	97.66	91.69	91.42
V. diabolicus strain TS13	97.62	97.71	97.66	97.37	97.66	97.67	97.55	97.58	97.49	97.74	97.66	*	97.40	91.47	91.48
V. diabolicus strain V2	97.57	97.74	97.80	97.44	97.67	97.68	97.50	97.75	98.17	97.57	97.67	97.54	*	91.69	91.54
V. alginolyticus strain K01M1	91.57	91.56	91.63	91.77	91.61	91.58	91.55	91.69	91.80	91.57	91.63	91.59	91.76	*	98.15
V. alginolyticus strain ATCC 33868	91.53	91.38	91.35	91.62	91.41	91.36	91.41	91.41	91.51	91.51	91.43	91.50	91.56	98.14	*
Tetra	V. antiquarius strain 939	V. antiquarius EX25	V. sp strain ILI	V. diabolicus E0666	V. diabolicus strain A1SM3	V. diabolicus strain CNCM I-1629	V. diabolicus strain FDA ARGOS 96	V. diabolicus strain FDA ARGOS 105	V. diabolicus strain FF273	V. diabolicus strain JBS-8-11-1	V. diabolicus strain LMG 3418	V. diabolicus strain TS13	V. diabolicus strain V2	V. alginolyticus strain K01M1	V. alginolyticus strain ATCC 33868
V. antiquarius strain 939	*	0.99871	0.9989	0.9983	0.99857	0.99904	0.99923	0.99855	0.99886	0.99882	0.99902	0.99913	0.99874	0.99679	0.99706
V. antiquarius EX25	0.99871	*	0.99927	0.99902	0.99938	0.99929	0.99932	0.99939	0.99924	0.99919	0.99956	0.99913	0.99955	0.99775	0.99726
V. sp strain ILI	0.9989	0.99927	*	0.99853	0.99863	0.99869	0.99889	0.99879	0.99861	0.99891	0.99912	0.99894	0.99894	0.99772	0.99781
V. diabolicus E0666	0.9983	0.99902	0.99853	*	0.99906	0.99907	0.99881	0.9988	0.99912	0.99883	0.99891	0.99879	0.99909	0.99736	0.99695
V. diabolicus strain A1SM3	0.99857	0.99938	0.99863	0.99906	*	0.99944	0.99906	0.99902	0.99928	0.99931	0.99947	0.99931	0.99944	0.99703	0.99646
V. diabolicus strain CNCM I-1629	0.99904	0.99929	0.99869	0.99907	0.99944	*	0.99945	0.99906	0.99919	0.99933	0.99947	0.99929	0.99926	0.99684	0.99657
V. diabolicus strain FDA ARGOS 96	0.99923	0.99932	0.99889	0.99881	0.99906	0.99945	*	0.99898	0.99893	0.99942	0.99942	0.99933	0.99919	0.99723	0.9968
V. diabolicus strain FDA ARGOS 105	0.99855	0.99939	0.99879	0.9988	0.99902	0.99906	0.99898	*	0.9993	0.99886	0.99931	0.99889	0.99935	0.99804	0.99754
V. diabolicus strain FF273	0.99886	0.99924	0.99861	0.99912	0.99928	0.99919	0.99893	0.9993	*	0.99888	0.99925	0.99902	0.99956	0.99763	0.99729
V. diabolicus strain JBS-8-11-1	0.99882	0.99919	0.99891	0.99883	0.99931	0.99933	0.99942	0.99886	0.99888	*	0.99939	0.99953	0.99915	0.99677	0.99648
V. diabolicus strain LMG 3418	0.99902	0.99956	0.99912	0.99891	0.99947	0.99947	0.99942	0.99931	0.99925	0.99939	*	0.99933	0.99943	0.99743	0.9972
V. diabolicus strain TS13	0.99913	0.99913	0.99894	0.99879	0.99931	0.99929	0.99933	0.99889	0.99902	0.99953	0.99933	*	0.99903	0.99704	0.99687
V. diabolicus strain V2	0.99874	0.99955	0.99894	0.99909	0.99944	0.99926	0.99919	0.99935	0.99956	0.99915	0.99943	0.99903	*	0.99784	0.99744
V. alginolyticus strain K01M1	0.99679	0.99775	0.99772	0.99736	0.99703	0.99684	0.99723	0.99804	0.99763	0.99677	0.99743	0.99704	0.99784	*	0.99927
V. alginolyticus strain ATCC 33868	0.99706	0.99726	0.99781	0.99695	0.99646	0.99657	0.9968	0.99754	0.99729	0.99648	0.9972	0.99687	0.99744	0.99927	*

## Sheet: Table S7
TSS	V. parahaemolyticus RIMD 2210633	V. parahaemolyticus NCKU_TN_S02	V. parahaemolyticus BA94C2	V. diabolicus ILI	V. diabolicus FDA 105	Product	% Ident	% Covert
T3SS1VpRIMD_00001	VpRIMD2210633_01607	VpNCKU_TN_S02_04413	VpBA94_01598	VdILI_00768	VdFDA105_02563	2-methylcitrate dehydratase (2-methyl-trans-aconitate forming)	100	100
T3SS1VpRIMD_00002	VpRIMD2210633_01608	VpNCKU_TN_S02_04414	VpBA94_01599	VdILI_00769	VdFDA105_02564	2-methylcitrate synthase	95-99.9	80-100
T3SS1VpRIMD_00003	VpRIMD2210633_01609	VpNCKU_TN_S02_04415	VpBA94_01600	VdILI_00770	VdFDA105_02565	2-methylisocitrate lyase	95-99.9	50-79.9
T3SS1VpRIMD_00004	VpRIMD2210633_01610	VpNCKU_TN_S02_04416	VpBA94_01601	VdILI_00771	VdFDA105_02566	hypothetical protein	90-94.9	80-100
T3SS1VpRIMD_00005	VpRIMD2210633_01611	VpNCKU_TN_S02_04417	VpBA94_01602			hypothetical protein	90-94.9	50-79.9
T3SS1VpRIMD_00006	VpRIMD2210633_01612	VpNCKU_TN_S02_04418	VpBA94_01603	VdILI_00773	VdFDA105_02568	hypothetical protein	85-89.9	80-100
T3SS1VpRIMD_00007	VpRIMD2210633_01613	VpNCKU_TN_S02_04419	VpBA94_01604	VdILI_00774	VdFDA105_02569	hypothetical protein	85-89.9	50-79.9
T3SS1VpRIMD_00008	VpRIMD2210633_01614	VpNCKU_TN_S02_04420	VpBA94_01605	VdILI_00775	VdFDA105_02570	hypothetical protein	80-84.9	80-100
T3SS1VpRIMD_00009	VpRIMD2210633_01615	VpNCKU_TN_S02_04421	VpBA94_01606			type III secretion system translocon subunit VopD	80-84.9	50-79.9
T3SS1VpRIMD_00010	VpRIMD2210633_01616	VpNCKU_TN_S02_04422	VpBA94_01607			type III secretion system translocon subunit VopB	75-79.9	80-100
T3SS1VpRIMD_00011	VpRIMD2210633_01617	VpNCKU_TN_S02_04423	VpBA94_01608	VdILI_00780	VdFDA105_02574	SycD/LcrH family type III secretion system chaperone VcrH	75-79.9	50-79.9
T3SS1VpRIMD_00012	VpRIMD2210633_01618	VpNCKU_TN_S02_04424	VpBA94_01609	VdILI_00781	VdFDA105_02575	type III secretion system protein	70-74.9	80-100
T3SS1VpRIMD_00013	VpRIMD2210633_01619	VpNCKU_TN_S02_04425	VpBA94_01610	VdILI_00782	VdFDA105_02576	LcrG family type III secretion system chaperone VcrG	70-74.9	50-79.9
T3SS1VpRIMD_00014	VpRIMD2210633_01620	VpNCKU_TN_S02_04426	VpBA94_01611	VdILI_00783	VdFDA105_02577	LcrR family type III secretion system chaperone VcrR
T3SS1VpRIMD_00015	VpRIMD2210633_01621	VpNCKU_TN_S02_04427	VpBA94_01612			SctV family type III secretion system export apparatus subunit VcrD
T3SS1VpRIMD_00016	VpRIMD2210633_01622	VpNCKU_TN_S02_04428	VpBA94_01613			type III secretion system chaperone VscY
T3SS1VpRIMD_00017	VpRIMD2210633_01623	VpNCKU_TN_S02_04429	VpBA94_01614			type III secretion system protein VscX
T3SS1VpRIMD_00018	VpRIMD2210633_01624	VpNCKU_TN_S02_04430	VpBA94_01615			type III secretion chaperone SycN
T3SS1VpRIMD_00019	VpRIMD2210633_01625	VpNCKU_TN_S02_04431	VpBA94_01616			TyeA family type III secretion system gatekeeper subunit
T3SS1VpRIMD_00020	VpRIMD2210633_01626	VpNCKU_TN_S02_04432	VpBA94_01617			SctW family type III secretion system gatekeeper subunit VopN
T3SS1VpRIMD_00021	VpRIMD2210633_01627	VpNCKU_TN_S02_04433	VpBA94_01618	VdILI_00790	VdFDA105_02584	EscN/YscN/HrcN family type III secretion system ATPase
T3SS1VpRIMD_00022	VpRIMD2210633_01628	VpNCKU_TN_S02_04434	VpBA94_01619			type III secretion system central stalk protein VscO
T3SS1VpRIMD_00023	VpRIMD2210633_01629	VpNCKU_TN_S02_04435	VpBA94_01620			type III secretion system needle length determinant
T3SS1VpRIMD_00024	VpRIMD2210633_01630	VpNCKU_TN_S02_04436	VpBA94_01621		VdFDA105_02587	SctQ family type III secretion system cytoplasmic ring protein VscQ
T3SS1VpRIMD_00025	VpRIMD2210633_01631	VpNCKU_TN_S02_04437	VpBA94_01622			SctR family type III secretion system export apparatus subunit VscR
T3SS1VpRIMD_00026	VpRIMD2210633_01632	VpNCKU_TN_S02_04438	VpBA94_01623			SctS family type III secretion system export apparatus subunit VscS
T3SS1VpRIMD_00027	VpRIMD2210633_01633	VpNCKU_TN_S02_04439	VpBA94_01624	VdILI_00795		SctT family type III secretion system export apparatus subunit VscT
T3SS1VpRIMD_00028	VpRIMD2210633_01634	VpNCKU_TN_S02_04440	VpBA94_01625			SctU family type III secretion system export apparatus subunit VscU
T3SS1VpRIMD_00029	VpRIMD2210633_01635	VpNCKU_TN_S02_04441	VpBA94_01626			LysR family transcriptional regulator
T3SS1VpRIMD_00030	VpRIMD2210633_01636	VpNCKU_TN_S02_04442	VpBA94_01628	VdILI_00798	VdFDA105_02593	alpha/beta hydrolase
T3SS1VpRIMD_00031	VpRIMD2210633_01637	VpNCKU_TN_S02_04443	VpBA94_01629			alpha/beta hydrolase
T3SS1VpRIMD_00032	VpRIMD2210633_01638	VpNCKU_TN_S02_04444	VpBA94_01630			hypothetical protein
T3SS1VpRIMD_00033	VpRIMD2210633_01639	VpNCKU_TN_S02_04445	VpBA94_01631			type III secretion system effector VopQ
T3SS1VpRIMD_00034	VpRIMD2210633_01640	VpNCKU_TN_S02_04446	VpBA94_01632			hypothetical protein
T3SS1VpRIMD_00035	VpRIMD2210633_01641	VpNCKU_TN_S02_04447	VpBA94_01633	VdILI_00806	VdFDA105_02601	CesT family type III secretion system chaperone
T3SS1VpRIMD_00036	VpRIMD2210633_01642	VpNCKU_TN_S02_04448	VpBA94_01634			type III secretion system effector VopR
T3SS1VpRIMD_00037	VpRIMD2210633_01643	VpNCKU_TN_S02_04449	VpBA94_01635			type III secretion system chaperone
T3SS1VpRIMD_00038	VpRIMD2210633_01644	VpNCKU_TN_S02_04450	VpBA94_01636			hypothetical protein
T3SS1VpRIMD_00039	VpRIMD2210633_01645	VpNCKU_TN_S02_04451	VpBA94_01637			T3SS effector adenosine monophosphate-protein transferase VopS
T3SS1VpRIMD_00040	VpRIMD2210633_01646	VpNCKU_TN_S02_04452	VpBA94_01638			CesT family type III secretion system chaperone
T3SS1VpRIMD_00041	VpRIMD2210633_01647	VpNCKU_TN_S02_04453	VpBA94_01639			SctL family type III secretion system stator protein VscL
T3SS1VpRIMD_00042	VpRIMD2210633_01648	VpNCKU_TN_S02_04454	VpBA94_01640	VdILI_00813	VdFDA105_02608	SctK family type III secretion system sorting platform protein VscK
T3SS1VpRIMD_00043	VpRIMD2210633_01649	VpNCKU_TN_S02_04455	VpBA94_01641			SctJ family type III secretion inner membrane ring lipoprotein Vsc
T3SS1VpRIMD_00044	VpRIMD2210633_01650	VpNCKU_TN_S02_04456	VpBA94_01642	VdILI_00815	VdFDA105_02610	SctI family type III secretion system inner rod subunit VscI
T3SS1VpRIMD_00045	VpRIMD2210633_01651	VpNCKU_TN_S02_04457	VpBA94_01643			YopR family T3SS polymerization control protein VscH
T3SS1VpRIMD_00046	VpRIMD2210633_01652	VpNCKU_TN_S02_04458	VpBA94_01644			YscG family type III secretion system chaperone VscG
T3SS1VpRIMD_00047	VpRIMD2210633_01653	VpNCKU_TN_S02_04459	VpBA94_01645	VdILI_00818	VdFDA105_02613	type III secretion system needle filament protein VscF
T3SS1VpRIMD_00048	VpRIMD2210633_01654	VpNCKU_TN_S02_04460	VpBA94_01646			SctD family type III secretion system inner membrane ring subunit VscD
T3SS1VpRIMD_00049	VpRIMD2210633_01655	VpNCKU_TN_S02_04461	VpBA94_01648	VdILI_00820	VdFDA105_02615	SctC family type III secretion system outer membrane ring subunit VscC
T3SS1VpRIMD_00050	VpRIMD2210633_01656	VpNCKU_TN_S02_04462	VpBA94_01649			YscB family type III secretion system chaperone VscB
T3SS1VpRIMD_00051	VpRIMD2210633_01657	VpNCKU_TN_S02_04463	VpBA94_01651			type III secretion system regulon anti-activator ExsD
T3SS1VpRIMD_00052	VpRIMD2210633_01658	VpNCKU_TN_S02_04464	VpBA94_01652			transcriptional regulator ExsA
T3SS1VpRIMD_00053	VpRIMD2210633_01659	VpNCKU_TN_S02_04465	VpBA94_01653	VdILI_00824	VdFDA105_02619	YscW family type III secretion system pilotin
T3SS1VpRIMD_00054	VpRIMD2210633_01660	VpNCKU_TN_S02_04466	VpBA94_01654			type III secretion system regulator EsxC
T3SS1VpRIMD_00055	VpRIMD2210633_01661	VpNCKU_TN_S02_04467	VpBA94_01655	VdILI_00826	VdFDA105_02621	T3SS regulon translocated regulator ExsE2
T3SS1VpRIMD_00056	VpRIMD2210633_01662	VpNCKU_TN_S02_04468	VpBA94_01656			hypothetical protein
T3SS1VpRIMD_00057	VpRIMD2210633_01663	VpNCKU_TN_S02_04469	VpBA94_01657	VdILI_00828	VdFDA105_02623	Aldehyde dehydrogenase
T3SS1VpRIMD_00058	VpRIMD2210633_01664	VpNCKU_TN_S02_04470	VpBA94_01658	VdILI_00829	VdFDA105_02624	Acetoin catabolism regulatory protein
T3SS1VpRIMD_00059	VpRIMD2210633_01665	VpNCKU_TN_S02_04471	VpBA94_01659	VdILI_00830	VdFDA105_02625	hypothetical protein
T3SS1VpRIMD_00060	VpRIMD2210633_01666	VpNCKU_TN_S02_04472	VpBA94_01660	VdILI_00831	VdFDA105_02626	hypothetical protein
T3SS1VpRIMD_00061	VpRIMD2210633_01667		VpBA94_01661			hypothetical protein
T3SS1VpRIMD_00062	VpRIMD2210633_01668		VpBA94_01662	VdILI_00832	VdFDA105_02627	hypothetical protein
T3SS1VpRIMD_00063	VpRIMD2210633_01669	VpNCKU_TN_S02_04475	VpBA94_01663	VdILI_00833	VdFDA105_02628	6-phosphogluconate dehydrogenase, decarboxylating
T3SS1VpRIMD_00064	VpRIMD2210633_01670	VpNCKU_TN_S02_04476	VpBA94_01664	VdILI_00834	VdFDA105_02629	6-phosphogluconolactonase
T3SS1VpRIMD_00065	VpRIMD2210633_01671	VpNCKU_TN_S02_04477	VpBA94_01665	VdILI_00835	VdFDA105_02630	Glucose-6-phosphate 1-dehydrogenase
T3SS1VpRIMD_00066	VpRIMD2210633_01672	VpNCKU_TN_S02_04478	VpBA94_01666			Transcriptional regulatory protein CitT
T3SS2VpRIMD_00001	VpRIMD2210633_03477					hypothetical protein
T3SS2VpRIMD_00002	VpRIMD2210633_03478					hypothetical protein
T3SS2VpRIMD_00003	VpRIMD2210633_03479					hypothetical protein
T3SS2VpRIMD_00004	VpRIMD2210633_03480					hypothetical protein (TDH toxin)
T3SS2VpRIMD_00005	VpRIMD2210633_03481					hypothetical protein (TRH toxin)
T3SS2VpRIMD_00006	VpRIMD2210633_03482					hypothetical protein
T3SS2VpRIMD_00007	VpRIMD2210633_03483					hypothetical protein
T3SS2VpRIMD_00008	VpRIMD2210633_03484	VpNCKU_TN_S02_01936	VpBA94_04821			hypothetical protein
T3SS2VpRIMD_00009	VpRIMD2210633_03485	VpNCKU_TN_S02_01935	VpBA94_04819			hypothetical protein
T3SS2VpRIMD_00010	VpRIMD2210633_03486	VpNCKU_TN_S02_01934	VpBA94_04818			hypothetical protein
T3SS2VpRIMD_00011	VpRIMD2210633_03487	VpNCKU_TN_S02_01933	VpBA94_04817			Cytochrome b561
T3SS2VpRIMD_00013	VpRIMD2210633_03488	VpNCKU_TN_S02_01932	VpBA94_04816			Cytochrome b561
T3SS2VpRIMD_00014	VpRIMD2210633_03489	VpNCKU_TN_S02_01931	VpBA94_04815			hypothetical protein
T3SS2VpRIMD_00015	VpRIMD2210633_03490	VpNCKU_TN_S02_01930	VpBA94_04814			Catalase-peroxidase
T3SS2VpRIMD_00016	VpRIMD2210633_03491	VpNCKU_TN_S02_01929	VpBA94_04813			putative protein
T3SS2VpRIMD_00017	VpRIMD2210633_03492	VpNCKU_TN_S02_01928	VpBA94_04812	VdILI_04698	VdFDA105_04609	Hydrogen peroxide-inducible genes activator
T3SS2VpRIMD_00018	VpRIMD2210633_03493	VpNCKU_TN_S02_01927	VpBA94_04811	VdILI_04699	VdFDA105_04608	hypothetical protein
T6SS1VpRIMD_00001	VpRIMD2210633_01352	VpNCKU_TN_S02_03654	VpBA94_01365			Adaptive-response sensory-kinase SasA
T6SS1VpRIMD_00002	VpRIMD2210633_01353	VpNCKU_TN_S02_03655	VpBA94_01366	VdILI_00585	VdFDA105_02283	hypothetical protein
T6SS1VpRIMD_00003	VpRIMD2210633_01354	VpNCKU_TN_S02_03656	VpBA94_01367	VdILI_00587	VdFDA105_02284	hypothetical protein
T6SS1VpRIMD_00004	VpRIMD2210633_01355	VpNCKU_TN_S02_03657	VpBA94_01368	VdILI_00588	VdFDA105_02285	Cyclic di-GMP phosphodiesterase
T6SS1VpRIMD_00005	VpRIMD2210633_01356	VpNCKU_TN_S02_03658	VpBA94_01369			Homoserine/homoserine lactone efflux protein
T6SS1VpRIMD_00006	VpRIMD2210633_01357	VpNCKU_TN_S02_03659	VpBA94_01370			putative protein YjjI
T6SS1VpRIMD_00007	VpRIMD2210633_01358	VpNCKU_TN_S02_03660	VpBA94_01371	VdILI_00591	VdFDA105_02288	Putative glycyl-radical enzyme activating enzyme YjjW
T6SS1VpRIMD_00008	VpRIMD2210633_01359	VpNCKU_TN_S02_03661	VpBA94_01372			Nodulation protein D 2
T6SS1VpRIMD_00009	VpRIMD2210633_01360	VpNCKU_TN_S02_03662	VpBA94_01373			hypothetical protein
T6SS1VpRIMD_00010	VpRIMD2210633_01361	VpNCKU_TN_S02_03663	VpBA94_01374			hypothetical protein
T6SS1VpRIMD_00011	VpRIMD2210633_01362		VpBA94_01375			hypothetical protein
T6SS1VpRIMD_00012	VpRIMD2210633_01363		VpBA94_01376			hypothetical protein
T6SS1VpRIMD_00013	VpRIMD2210633_01364			VdILI_03755		hypothetical protein
T6SS1VpRIMD_00014	VpRIMD2210633_01365			VdILI_03754		hypothetical protein
T6SS1VpRIMD_00015	VpRIMD2210633_01366			VdILI_03753		Peptidoglycan-associated lipoprotein
T6SS1VpRIMD_00016	VpRIMD2210633_01367	VpNCKU_TN_S02_03668	VpBA94_01381	VdILI_03752	VdFDA105_03794	Anaerobic nitric oxide reductase transcription regulator NorR
T6SS1VpRIMD_00017	VpRIMD2210633_01368	VpNCKU_TN_S02_03669	VpBA94_01382	VdILI_03751	VdFDA105_03795	Protein ClpV1
T6SS1VpRIMD_00018	VpRIMD2210633_01369	VpNCKU_TN_S02_03670	VpBA94_01383	VdILI_03750	VdFDA105_03796	Hcp family type VI secretion system effector
T6SS1VpRIMD_00019	VpRIMD2210633_01370	VpNCKU_TN_S02_03671	VpBA94_01384	VdILI_03749	VdFDA105_03797	type VI secretion system tip protein VgrG
T6SS1VpRIMD_00020	VpRIMD2210633_01371	VpNCKU_TN_S02_03672	VpBA94_01385	VdILI_03748	VdFDA105_03798	hypothetical protein
T6SS1VpRIMD_00021	VpRIMD2210633_01372	VpNCKU_TN_S02_03673	VpBA94_01386	VdILI_03747	VdFDA105_03799	hypothetical protein
T6SS1VpRIMD_00022	VpRIMD2210633_01373	VpNCKU_TN_S02_03673	VpBA94_01386	VdILI_03747	VdFDA105_03799
T6SS1VpRIMD_00023	VpRIMD2210633_01374	VpNCKU_TN_S02_03674	VpBA94_01387	VdILI_03746	VdFDA105_03800	hypothetical protein
T6SS1VpRIMD_00024	VpRIMD2210633_01375	VpNCKU_TN_S02_03675	VpBA94_01388	VdILI_03744		DUF2169 domain-containing protein
T6SS1VpRIMD_00025	VpRIMD2210633_01376	VpNCKU_TN_S02_03676	VpBA94_01389	VdILI_03743	VdFDA105_03802	hypothetical protein
T6SS1VpRIMD_00026	VpRIMD2210633_01377	VpNCKU_TN_S02_03677	VpBA94_01390	VdILI_03742	VdFDA105_03803	protein kinase family protein
T6SS1VpRIMD_00027	VpRIMD2210633_01378	VpNCKU_TN_S02_03678	VpBA94_01391	VdILI_03741	VdFDA105_03804	type VI secretion system protein TssA
T6SS1VpRIMD_00028	VpRIMD2210633_01379	VpNCKU_TN_S02_03679	VpBA94_01392	VdILI_03740	VdFDA105_03805	type VI secretion system contractile sheath small subunit
T6SS1VpRIMD_00029	VpRIMD2210633_01380	VpNCKU_TN_S02_03680	VpBA94_01393	VdILI_03739	VdFDA105_03806	type VI secretion system contractile sheath small subunit
T6SS1VpRIMD_00030	VpRIMD2210633_01381	VpNCKU_TN_S02_03681	VpBA94_01394	VdILI_03738	VdFDA105_03807	type VI secretion system baseplate subunit TssE
T6SS1VpRIMD_00031	VpRIMD2210633_01382	VpNCKU_TN_S02_03682	VpBA94_01395			type VI secretion system baseplate subunit TssF
T6SS1VpRIMD_00032	VpRIMD2210633_01383	VpNCKU_TN_S02_03683	VpBA94_01396			type VI secretion system baseplate subunit TssG
T6SS1VpRIMD_00033	VpRIMD2210633_01384	VpNCKU_TN_S02_03684	VpBA94_01397	VdILI_03735	VdFDA105_03810	Lrp/AsnC family transcriptional regulator
T6SS1VpRIMD_00034	VpRIMD2210633_01385	VpNCKU_TN_S02_03685	VpBA94_01398			type VI secretion system membrane subunit TssM
T6SS1VpRIMD_00035	VpRIMD2210633_01386	VpNCKU_TN_S02_03686	VpBA94_01399			type VI secretion system ImpA family N-terminal domain-cont
T6SS1VpRIMD_00036	VpRIMD2210633_01387	VpNCKU_TN_S02_03687	VpBA94_01401			hypothetical protein
T6SS1VpRIMD_00037	VpRIMD2210633_01388	VpNCKU_TN_S02_03688	VpBA94_01402	VdILI_03731	VdFDA105_03814	FHA domain-containing protein
T6SS1VpRIMD_00038	VpRIMD2210633_01389	VpNCKU_TN_S02_03689	VpBA94_01403	VdILI_03730	VdFDA105_03815	type VI secretion system lipoprotein TssJ
T6SS1VpRIMD_00039	VpRIMD2210633_01390	VpNCKU_TN_S02_03690	VpBA94_01404			type VI secretion system baseplate subunit TssK
T6SS1VpRIMD_00040	VpRIMD2210633_01391					DotU family type IV/VI secretion system protein
T6SS1VpRIMD_00041	VpRIMD2210633_01392					DUF4150 domain-containing protein
T6SS1VpRIMD_00042	VpRIMD2210633_01393					hypothetical protein
T6SS1VpRIMD_00043	VpRIMD2210633_01394					hypothetical protein
T6SS1VpRIMD_00044	VpRIMD2210633_01395					hypothetical protein
T6SS1VpRIMD_00045	VpRIMD2210633_01396					hypothetical protein
T6SS1VpRIMD_00046	VpRIMD2210633_01397	VpNCKU_TN_S02_03695	VpBA94_01408	VdILI_03724	VdFDA105_03824	hypothetical protein
T6SS1VpRIMD_00047	VpRIMD2210633_01398	VpNCKU_TN_S02_03662	VpBA94_01409			hypothetical protein
T6SS1VpRIMD_00048	VpRIMD2210633_01399	VpNCKU_TN_S02_03696	VpBA94_01410			hypothetical protein
T6SS1VpRIMD_00049	VpRIMD2210633_01400	VpNCKU_TN_S02_03697	VpBA94_01411	VdILI_00595	VdFDA105_02292	3'-cGAMP-specific phosphodiesterase 1
T6SS1VpRIMD_00050	VpRIMD2210633_01401	VpNCKU_TN_S02_03698	VpBA94_01412			hypothetical protein
T6SS1VpRIMD_00051	VpRIMD2210633_01402	VpNCKU_TN_S02_03699	VpBA94_01413			Tyrosine-specific transport protein
T6SS1VpRIMD_00052	VpRIMD2210633_01403	VpNCKU_TN_S02_03700	VpBA94_01414	VdILI_00598	VdFDA105_02295	hypothetical protein
T6SS1VpRIMD_00053	VpRIMD2210633_01404	VpNCKU_TN_S02_03701	VpBA94_01415	VdILI_00599	VdFDA105_02296	hypothetical protein
T6SS1VpRIMD_00054	VpRIMD2210633_01405	VpNCKU_TN_S02_03702	VpBA94_01416	VdILI_00605	VdFDA105_02301	hypothetical protein
T6SS1VpRIMD_00055	VpRIMD2210633_01406	VpNCKU_TN_S02_03703	VpBA94_01417			Multidrug resistance-like ATP-binding protein MdlB
T6SS2VpRIMD_00001	VpRIMD2210633_04028	VpNCKU_TN_S02_00237	VpBA94_04060	VdILI_03345	VdFDA105_04315	hypothetical protein
T6SS2VpRIMD_00002	VpRIMD2210633_04029	VpNCKU_TN_S02_00238	VpBA94_04059			N-alpha-acetyl-L-2,4-diaminobutyric acid deacetylase
T6SS2VpRIMD_00003	VpRIMD2210633_04030	VpNCKU_TN_S02_00239	VpBA94_04058			Inner membrane transport protein YdhC
T6SS2VpRIMD_00004	VpRIMD2210633_04031	VpNCKU_TN_S02_00240	VpBA94_04057			HTH-type transcriptional regulator NimR
T6SS2VpRIMD_00005	VpRIMD2210633_04032	VpNCKU_TN_S02_00241	VpBA94_04056			Outer membrane lipoprotein Blc
T6SS2VpRIMD_00006	VpRIMD2210633_04033	VpNCKU_TN_S02_00242	VpBA94_04055			hypothetical protein
T6SS2VpRIMD_00007	VpRIMD2210633_04034	VpNCKU_TN_S02_00243	VpBA94_04054			hypothetical protein
T6SS2VpRIMD_00008	VpRIMD2210633_04035	VpNCKU_TN_S02_00244	VpBA94_04053	VdILI_03342	VdFDA105_04318	hypothetical protein
T6SS2VpRIMD_00009	VpRIMD2210633_04036	VpNCKU_TN_S02_00245	VpBA94_04051			Chromosome partition protein Smc
T6SS2VpRIMD_00010	VpRIMD2210633_04037	VpNCKU_TN_S02_00246	VpBA94_04050	VdILI_03331	VdFDA105_04320	Nuclease SbcCD subunit D
T6SS2VpRIMD_00011	VpRIMD2210633_04038	VpNCKU_TN_S02_00247	VpBA94_04049			hypothetical protein
T6SS2VpRIMD_00012	VpRIMD2210633_04039	VpNCKU_TN_S02_00248				PAAR domain-containing protein
T6SS2VpRIMD_00013	VpRIMD2210633_04040	VpNCKU_TN_S02_00249	VpBA94_04048			type VI secretion system tip protein VgrG
T6SS2VpRIMD_00014	VpRIMD2210633_04041	VpNCKU_TN_S02_00250	VpBA94_04047	VdILI_03327	VdFDA105_04324	type VI secretion system tube protein Hcp
T6SS2VpRIMD_00015	VpRIMD2210633_04042	VpNCKU_TN_S02_00251	VpBA94_04046		VdFDA105_04325	type VI secretion system ATPase TssH
T6SS2VpRIMD_00016	VpRIMD2210633_04043	VpNCKU_TN_S02_00252	VpBA94_04045			type VI secretion system baseplate subunit TssG
T6SS2VpRIMD_00017	VpRIMD2210633_04044	VpNCKU_TN_S02_00253	VpBA94_04044			type VI secretion system baseplate subunit TssF
T6SS2VpRIMD_00018	VpRIMD2210633_04045	VpNCKU_TN_S02_00254	VpBA94_04043			type VI secretion system baseplate subunit TssE
T6SS2VpRIMD_00019	VpRIMD2210633_04046	VpNCKU_TN_S02_00255	VpBA94_04042	VdILI_03321	VdFDA105_04329	protein of avirulence locus
T6SS2VpRIMD_00020	VpRIMD2210633_04047	VpNCKU_TN_S02_00256	VpBA94_04041			type VI secretion system contractile sheath large subunit
T6SS2VpRIMD_00021	VpRIMD2210633_04048	VpNCKU_TN_S02_00257	VpBA94_04040	VdILI_03319	VdFDA105_04331	type VI secretion system contractile sheath large subunit
T6SS2VpRIMD_00022	VpRIMD2210633_04049	VpNCKU_TN_S02_00258	VpBA94_04039			type VI secretion system contractile sheath small subunit
T6SS2VpRIMD_00023	VpRIMD2210633_04050	VpNCKU_TN_S02_00259	VpBA94_04038	VdILI_03317	VdFDA105_04333	type VI secretion system protein TssA
T6SS2VpRIMD_00024	VpRIMD2210633_04051	VpNCKU_TN_S02_00260	VpBA94_04037			serine/threonine-protein phosphatase
T6SS2VpRIMD_00025	VpRIMD2210633_04052	VpNCKU_TN_S02_00261	VpBA94_04036			type VI secretion system-associated protein TagF
T6SS2VpRIMD_00026	VpRIMD2210633_04053	VpNCKU_TN_S02_00262	VpBA94_04035			type VI secretion system membrane subunit TssM
T6SS2VpRIMD_00027	VpRIMD2210633_04054	VpNCKU_TN_S02_00263	VpBA94_04034			type VI secretion system protein TssL
T6SS2VpRIMD_00028	VpRIMD2210633_04055	VpNCKU_TN_S02_00264	VpBA94_04033			type VI secretion system baseplate subunit TssK
T6SS2VpRIMD_00029	VpRIMD2210633_04056	VpNCKU_TN_S02_00265	VpBA94_04032			type VI secretion system lipoprotein TssJ
T6SS2VpRIMD_00030	VpRIMD2210633_04057	VpNCKU_TN_S02_00266	VpBA94_04031	VdILI_03309		type VI secretion system-associated FHA domain protein TagH
T6SS2VpRIMD_00031	VpRIMD2210633_04058	VpNCKU_TN_S02_00267	VpBA94_04030			serine/threonine protein kinase
T6SS2VpRIMD_00032	VpRIMD2210633_04059	VpNCKU_TN_S02_00268	VpBA94_04029			response regulator
T6SS2VpRIMD_00033	VpRIMD2210633_04060	VpNCKU_TN_S02_00269	VpBA94_04028			hypothetical protein
T6SS2VpRIMD_00034	VpRIMD2210633_04061	VpNCKU_TN_S02_00270	VpBA94_04027			hypothetical protein
T6SS2VpRIMD_00035	VpRIMD2210633_04062	VpNCKU_TN_S02_00271	VpBA94_04026			Anti-sigma F factor
T6SS2VpRIMD_00036	VpRIMD2210633_04063	VpNCKU_TN_S02_00271	VpBA94_04025			Regulator of RpoS
T6SS2VpRIMD_00037	VpRIMD2210633_04064	VpNCKU_TN_S02_00272	VpBA94_04024			hypothetical protein
T6SS2VpRIMD_00038	VpRIMD2210633_04065	VpNCKU_TN_S02_00273	VpBA94_04023			Dichloromethane dehalogenase
T6SS2VpRIMD_00039	VpRIMD2210633_04066	VpNCKU_TN_S02_00274	VpBA94_04022	VdILI_03301	VdFDA105_04348	hypothetical protein
T6SS2VpRIMD_00040	VpRIMD2210633_04067	VpNCKU_TN_S02_00275	VpBA94_04021	VdILI_03300	VdFDA105_04349	hypothetical protein
T6SS2VpRIMD_00041	VpRIMD2210633_04068	VpNCKU_TN_S02_00276	VpBA94_04020	VdILI_03299	VdFDA105_04350	Nitrite reductase (NADH) small subunit
T6SS2VpRIMD_00042	VpRIMD2210633_04069	VpNCKU_TN_S02_00277	VpBA94_04019	VdILI_03298	VdFDA105_04351	Nitrite reductase [NAD(P)H]
T6SS2VpRIMD_00043	VpRIMD2210633_04070	VpNCKU_TN_S02_00278	VpBA94_04018	VdILI_03297	VdFDA105_04352	Nitrate import ATP-binding protein NrtD
T6SS2VpRIMD_00044	VpRIMD2210633_04071	VpNCKU_TN_S02_00279	VpBA94_04017	VdILI_03296	VdFDA105_04353	Nitrate import permease protein NrtB
T6SS2VpRIMD_00045	VpRIMD2210633_04072	VpNCKU_TN_S02_00280	VpBA94_04016	VdILI_03295	VdFDA105_04354	Bicarbonate transport ATP-binding protein CmpC
